# Supplementary material for: catena-Poly[[bis­(acetato-κ2 O,O′)cobalt(II)]-μ-4,4′-bis­(benzimidazol-1-yl)biphenyl-κ2 N 3:N 3′]
Source: Acta Crystallogr Sect E Struct Rep Online. 2010 Nov 24;66(Pt 12):m1638. doi: 10.1107/S160053681004715X (PMC3011745; doi:10.1107/S160053681004715X)
Supplement: Supplementary file 1 [file e-66-m1638-sup1.cif]

##############################################################################
###                                                                        ###
###        Electronic paper (Acta Crystallographica Section E)             ###
###                                                                        ###
##############################################################################
#                                                                            #
# This CIF contains the data in a paper accepted for publication in Acta     #
# Crystallographica Section E. It conforms to the requirements of Notes      #
# for Authors for Section E, and has been peer reviewed under the auspices   #
# of the IUCr Commission on Journals.                                        #
#                                                                            #
# Full details of the Crystallographic Information File format               #
# are given in the paper "The Crystallographic Information File (CIF):       #
# a New Standard Archive File for Crystallography" by S. R. Hall, F. H.      #
# Allen and I. D. Brown [Acta Cryst. (1991), A47, 655-685].                  #
#                                                                            #
# The current version of the core CIF dictionary is obtainable from          #
# ftp://ftp.iucr.org/pub/cif_core.dic. The current version number is 2.4.    #
#                                                                            #
# Software is freely available for graphical display of the structure(s) in  #
# this CIF.  For information consult the CIF home page http://www.iucr.org/  #
# cif/home.html                                                              #
#                                                                            #
# This file may be used for bona fide research purposes within the           #
# scientific community so long as proper attribution is given to the journal # 
# article from which it was obtained.                                        #
#                                                                            #
##############################################################################
                                             
data_I
_audit_creation_method     SHELXL-97
_chemical_name_systematic
;
<i>catena</i>-Poly[[bis(acetato-\k^2^<i>O</i>,<i>O</i>')cobalt(II)]-\m-
4,4'-bis(benzimidazol-1-yl)biphenyl-\k^2^<i>N</i>^3^:<i>N</i>^3'^]
;
_chemical_name_common     ?
_chemical_formula_moiety     'C30 H24 Co N4 O4'
_chemical_formula_sum     'C30 H24 Co N4 O4'
_chemical_formula_iupac     '[Co (C2 H3 O2)2 (C26 H18 N4)]'
_chemical_formula_weight     563.46
_chemical_melting_point     ?
_symmetry_cell_setting     orthorhombic
_symmetry_space_group_name_H-M     'P b c n'
loop_
    _symmetry_equiv_pos_as_xyz
    'x, y, z'
    '-x+1/2, -y+1/2, z+1/2'
    '-x, y, -z+1/2'
    'x+1/2, -y+1/2, -z'
    '-x, -y, -z'
    'x-1/2, y-1/2, -z-1/2'
    'x, -y, z-1/2'
    '-x-1/2, y-1/2, z'
_cell_length_a     13.078(3)
_cell_length_b     16.348(3)
_cell_length_c     11.354(2)
_cell_angle_alpha     90.00
_cell_angle_beta     90.00
_cell_angle_gamma     90.00
_cell_volume     2427.5(8)
_cell_formula_units_Z     4
_cell_measurement_reflns_used     6002
_cell_measurement_theta_min     1.99
_cell_measurement_theta_max     27.90
_cell_measurement_temperature     293(2)
_exptl_crystal_description     block
_exptl_crystal_colour     purple
_exptl_crystal_size_max     0.25
_exptl_crystal_size_mid     0.22
_exptl_crystal_size_min     0.18
_exptl_crystal_density_diffrn     1.542
_exptl_crystal_density_meas     ?
_exptl_crystal_density_method     'not measured'
_exptl_crystal_F_000     1164
_exptl_absorpt_coefficient_mu     0.754
_exptl_absorpt_correction_type     multi-scan
_exptl_absorpt_process_details     '(CrystalClear; Rigaku/MSC, 2005)'
_exptl_absorpt_correction_T_min     0.828
_exptl_absorpt_correction_T_max     0.873
_exptl_special_details
;
;
_diffrn_ambient_temperature     293(2)
_diffrn_radiation_type     MoK\a
_diffrn_radiation_wavelength     0.71073
_diffrn_radiation_source     'fine-focus sealed tube'
_diffrn_radiation_monochromator     graphite
_diffrn_measurement_device_type     'Rigaku CCD area-detector'
_diffrn_measurement_method     \w
_diffrn_detector_area_resol_mean     9
_diffrn_reflns_number     21778
_diffrn_reflns_av_R_equivalents     0.0383
_diffrn_reflns_av_sigmaI/netI     0.0164
_diffrn_reflns_theta_min     2.68
_diffrn_reflns_theta_max     25.02
_diffrn_reflns_theta_full     25.02
_diffrn_measured_fraction_theta_max     0.999
_diffrn_measured_fraction_theta_full     0.999
_diffrn_reflns_limit_h_min     -15
_diffrn_reflns_limit_h_max     15
_diffrn_reflns_limit_k_min     -19
_diffrn_reflns_limit_k_max     19
_diffrn_reflns_limit_l_min     -13
_diffrn_reflns_limit_l_max     13
_diffrn_standards_number     ?
_diffrn_standards_interval_count     0
_diffrn_standards_interval_time     0
_diffrn_standards_decay_%     0
_refine_special_details
;
Refinement of <i>F</i>^2^ against ALL reflections. The weighted <i>R</i>-factor
<i>wR</i> and goodness of fit <i>S</i> are based on <i>F</i>^2^, conventional
<i>R</i>-factors <i>R</i> are based on <i>F</i>, with <i>F</i> set to zero for
negative <i>F</i>^2^. The threshold expression of <i>F</i>^2^ >
\s(<i>F</i>^2^) is used only for calculating <i>R</i>-factors(gt) <i>etc</i>.
and is not relevant to the choice of reflections for refinement.
<i>R</i>-factors based on <i>F</i>^2^ are statistically about twice as large
as those based on <i>F</i>, and <i>R</i>- factors based on ALL data will be
even larger.
;
_reflns_number_total     2150
_reflns_number_gt     2101
_reflns_threshold_expression     I>2\s(I)
_refine_ls_structure_factor_coef     Fsqd
_refine_ls_matrix_type     full
_refine_ls_R_factor_all     0.0359
_refine_ls_R_factor_gt     0.0348
_refine_ls_wR_factor_gt     0.0820
_refine_ls_wR_factor_ref     0.0829
_refine_ls_goodness_of_fit_ref     1.102
_refine_ls_restrained_S_all     1.102
_refine_ls_number_reflns     2150
_refine_ls_number_parameters     178
_refine_ls_number_restraints     0
_refine_ls_hydrogen_treatment     constr
_refine_ls_weighting_scheme     calc
_refine_ls_weighting_details
         'calc w=1/[\s^2^(Fo^2^)+(0.0367P)^2^+2.7447P] where P=(Fo^2^+2Fc^2^)/3'
_atom_sites_solution_hydrogens     geom
_atom_sites_solution_primary     direct
_atom_sites_solution_secondary     difmap
_refine_ls_shift/su_max     0.000
_refine_ls_shift/su_mean     0.000
_refine_diff_density_max     0.271
_refine_diff_density_min     -0.410
_refine_ls_extinction_method     none
_refine_ls_extinction_coef     ?
loop_
    _atom_type_symbol
    _atom_type_description
    _atom_type_scat_dispersion_real
    _atom_type_scat_dispersion_imag
    _atom_type_scat_source
    'C' 'C' 0.0033 0.0016
                         'International Tables Vol C Tables 4.2.6.8 and 6.1.1.4'
    'H' 'H' 0.0000 0.0000
                         'International Tables Vol C Tables 4.2.6.8 and 6.1.1.4'
    'N' 'N' 0.0061 0.0033
                         'International Tables Vol C Tables 4.2.6.8 and 6.1.1.4'
    'O' 'O' 0.0106 0.0060
                         'International Tables Vol C Tables 4.2.6.8 and 6.1.1.4'
    'Co' 'Co' 0.3494 0.9721
                         'International Tables Vol C Tables 4.2.6.8 and 6.1.1.4'
_computing_data_collection     'CrystalClear (Rigaku/MSC, 2005)'
_computing_cell_refinement     'CrystalClear (Rigaku/MSC, 2005)'
_computing_data_reduction     'CrystalClear (Rigaku/MSC, 2005)'
_computing_structure_solution     'SHELXS97 (Sheldrick, 2008)'
_computing_structure_refinement     'SHELXL97 (Sheldrick, 2008)'
_computing_molecular_graphics     'SHELXTL (Sheldrick, 2008)'
_computing_publication_material     'SHELXTL (Sheldrick, 2008)'
loop_
    _atom_site_type_symbol
    _atom_site_label
    _atom_site_fract_x
    _atom_site_fract_y
    _atom_site_fract_z
    _atom_site_U_iso_or_equiv
    _atom_site_adp_type
    _atom_site_calc_flag
    _atom_site_refinement_flags
    _atom_site_occupancy
    _atom_site_disorder_assembly
    _atom_site_disorder_group
    Co Co1 0.0000 0.40968(2) 0.2500 0.01345(14) Uani d S 1 . .
    O O1 0.08394(11) 0.37040(10) 0.39033(14) 0.0268(4) Uani d . 1 . .
    C C11 0.45996(14) 0.51680(12) -0.20359(17) 0.0138(4) Uani d . 1 . .
    C C12 0.44299(15) 0.44856(12) -0.13277(18) 0.0160(4) Uani d . 1 . .
    H H12 0.4800 0.4009 -0.1461 0.019 Uiso calc R 1 . .
    C C7 0.23045(15) 0.58691(12) 0.15147(17) 0.0134(4) Uani d . 1 . .
    C C3 0.11760(15) 0.61095(13) 0.31741(17) 0.0163(4) Uani d . 1 . .
    H H3 0.0633 0.5956 0.3655 0.020 Uiso calc R 1 . .
    N N2 0.24267(12) 0.52419(10) 0.06971(14) 0.0140(4) Uani d . 1 . .
    N N1 0.11225(12) 0.48650(10) 0.18429(14) 0.0148(4) Uani d . 1 . .
    C C10 0.40024(15) 0.58655(13) -0.18495(18) 0.0171(4) Uani d . 1 . .
    H H10 0.4096 0.6322 -0.2327 0.021 Uiso calc R 1 . .
    C C13 0.37154(15) 0.45080(12) -0.04256(18) 0.0162(4) Uani d . 1 . .
    H H13 0.3618 0.4054 0.0055 0.019 Uiso calc R 1 . .
    C C8 0.31481(14) 0.52118(12) -0.02460(17) 0.0144(4) Uani d . 1 . .
    C C9 0.32729(15) 0.58878(12) -0.09655(18) 0.0164(4) Uani d . 1 . .
    H H9 0.2872 0.6351 -0.0857 0.020 Uiso calc R 1 . .
    C C14 0.02557(15) 0.31459(12) 0.42490(18) 0.0163(4) Uani d . 1 . .
    O O2 -0.06065(12) 0.30382(10) 0.38106(15) 0.0292(4) Uani d . 1 . .
    C C4 0.17056(15) 0.68295(13) 0.33635(18) 0.0184(4) Uani d . 1 . .
    H H4 0.1517 0.7165 0.3989 0.022 Uiso calc R 1 . .
    C C1 0.17101(15) 0.46685(12) 0.09472(17) 0.0153(4) Uani d . 1 . .
    H H1 0.1641 0.4184 0.0526 0.018 Uiso calc R 1 . .
    C C15 0.06315(17) 0.25921(14) 0.5229(2) 0.0249(5) Uani d . 1 . .
    H H15A 0.0636 0.2889 0.5958 0.037 Uiso calc R 1 . .
    H H15B 0.1312 0.2408 0.5052 0.037 Uiso calc R 1 . .
    H H15C 0.0185 0.2128 0.5297 0.037 Uiso calc R 1 . .
    C C2 0.14891(15) 0.56223(12) 0.22333(17) 0.0140(4) Uani d . 1 . .
    C C6 0.28339(15) 0.65947(12) 0.16999(17) 0.0162(4) Uani d . 1 . .
    H H6 0.3372 0.6753 0.1216 0.019 Uiso calc R 1 . .
    C C5 0.25205(16) 0.70673(13) 0.26368(18) 0.0176(4) Uani d . 1 . .
    H H5 0.2858 0.7557 0.2792 0.021 Uiso calc R 1 . .
loop_
    _atom_site_aniso_label
    _atom_site_aniso_U_11
    _atom_site_aniso_U_22
    _atom_site_aniso_U_33
    _atom_site_aniso_U_12
    _atom_site_aniso_U_13
    _atom_site_aniso_U_23
    Co1 0.0112(2) 0.0150(2) 0.0141(2) 0.000 0.00353(14) 0.000
    O1 0.0208(8) 0.0286(9) 0.0311(9) -0.0010(7) 0.0001(7) 0.0116(7)
    C11 0.0112(9) 0.0182(11) 0.0121(9) -0.0018(8) 0.0014(8) -0.0006(8)
    C12 0.0148(10) 0.0151(10) 0.0182(10) 0.0020(8) 0.0026(8) -0.0013(8)
    C7 0.0132(10) 0.0144(10) 0.0126(9) 0.0016(7) 0.0007(8) 0.0005(8)
    C3 0.0146(10) 0.0214(11) 0.0131(10) 0.0008(8) 0.0029(8) 0.0006(8)
    N2 0.0134(8) 0.0153(8) 0.0133(8) -0.0009(6) 0.0049(7) -0.0002(7)
    N1 0.0145(8) 0.0154(9) 0.0146(8) -0.0018(7) 0.0037(7) -0.0016(7)
    C10 0.0173(10) 0.0173(11) 0.0167(10) 0.0001(8) 0.0041(8) 0.0032(8)
    C13 0.0176(10) 0.0144(10) 0.0166(10) -0.0023(8) 0.0035(8) 0.0012(8)
    C8 0.0109(9) 0.0189(10) 0.0135(10) -0.0017(8) 0.0042(8) -0.0012(8)
    C9 0.0141(10) 0.0166(10) 0.0184(10) 0.0031(8) 0.0036(8) 0.0001(8)
    C14 0.0138(10) 0.0187(10) 0.0165(10) 0.0023(8) 0.0040(8) -0.0055(8)
    O2 0.0279(9) 0.0226(8) 0.0372(9) -0.0004(7) -0.0079(8) -0.0027(7)
    C4 0.0200(11) 0.0197(11) 0.0154(10) 0.0025(8) 0.0005(8) -0.0043(8)
    C1 0.0139(10) 0.0159(10) 0.0162(10) -0.0007(8) 0.0038(8) -0.0009(8)
    C15 0.0237(12) 0.0244(12) 0.0265(12) 0.0012(9) 0.0015(9) 0.0031(10)
    C2 0.0126(9) 0.0151(10) 0.0144(10) 0.0010(8) 0.0004(8) 0.0007(8)
    C6 0.0129(9) 0.0176(10) 0.0180(10) -0.0015(8) 0.0020(8) 0.0019(8)
    C5 0.0162(10) 0.0147(10) 0.0220(11) -0.0014(8) -0.0022(8) -0.0016(8)
_geom_special_details
;
All e.s.d.'s (except the e.s.d. in the dihedral angle between two l.s. planes)
are estimated using the full covariance matrix. The cell e.s.d.'s are taken
into account individually in the estimation of e.s.d.'s in distances, angles
and torsion angles; correlations between e.s.d.'s in cell parameters are only
used when they are defined by crystal symmetry. An approximate (isotropic)
treatment of cell e.s.d.'s is used for estimating e.s.d.'s involving l.s.
planes.
;
loop_
    _geom_bond_atom_site_label_1
    _geom_bond_atom_site_label_2
    _geom_bond_site_symmetry_2
    _geom_bond_distance
    _geom_bond_publ_flag
    Co1 O1 3 2.0386(16) ?
    Co1 O1 . 2.0386(16) y
    Co1 O2 . 2.4163(18) y
    Co1 O2 3 2.4163(18) ?
    Co1 N1 . 2.0709(16) y
    Co1 N1 3 2.0709(16) ?
    O1 C14 . 1.253(3) ?
    C11 C12 . 1.393(3) ?
    C11 C10 . 1.398(3) ?
    C11 C11 3_654 1.486(4) ?
    C12 C13 . 1.387(3) ?
    C12 H12 . 0.9300 ?
    C7 C6 . 1.390(3) ?
    C7 N2 . 1.392(2) ?
    C7 C2 . 1.402(3) ?
    C3 C4 . 1.383(3) ?
    C3 C2 . 1.394(3) ?
    C3 H3 . 0.9300 ?
    N2 C1 . 1.356(3) ?
    N2 C8 . 1.428(2) ?
    N1 C1 . 1.315(3) ?
    N1 C2 . 1.400(3) ?
    C10 C9 . 1.385(3) ?
    C10 H10 . 0.9300 ?
    C13 C8 . 1.384(3) ?
    C13 H13 . 0.9300 ?
    C8 C9 . 1.384(3) ?
    C9 H9 . 0.9300 ?
    C14 O2 . 1.245(3) ?
    C14 C15 . 1.516(3) ?
    C4 C5 . 1.403(3) ?
    C4 H4 . 0.9300 ?
    C1 H1 . 0.9300 ?
    C15 H15A . 0.9600 ?
    C15 H15B . 0.9600 ?
    C15 H15C . 0.9600 ?
    C6 C5 . 1.377(3) ?
    C6 H6 . 0.9300 ?
    C5 H5 . 0.9300 ?
loop_
    _geom_angle_atom_site_label_1
    _geom_angle_atom_site_label_2
    _geom_angle_atom_site_label_3
    _geom_angle_site_symmetry_1
    _geom_angle_site_symmetry_3
    _geom_angle
    _geom_angle_publ_flag
    O1 Co1 O1 3 . 143.29(10) ?
    O1 Co1 N1 3 . 106.93(7) ?
    O1 Co1 N1 . . 95.21(6) ?
    O1 Co1 N1 3 3 95.21(6) ?
    O1 Co1 N1 . 3 106.93(7) ?
    N1 Co1 N1 . 3 105.34(9) ?
    C14 O1 Co1 . . 98.41(13) ?
    C12 C11 C10 . . 118.47(18) ?
    C12 C11 C11 . 3_654 121.45(13) ?
    C10 C11 C11 . 3_654 120.07(13) ?
    C13 C12 C11 . . 120.84(18) ?
    C13 C12 H12 . . 119.6 ?
    C11 C12 H12 . . 119.6 ?
    C6 C7 N2 . . 132.25(18) ?
    C6 C7 C2 . . 122.45(18) ?
    N2 C7 C2 . . 105.27(17) ?
    C4 C3 C2 . . 117.29(18) ?
    C4 C3 H3 . . 121.4 ?
    C2 C3 H3 . . 121.4 ?
    C1 N2 C7 . . 106.87(16) ?
    C1 N2 C8 . . 126.16(17) ?
    C7 N2 C8 . . 126.95(16) ?
    C1 N1 C2 . . 105.12(16) ?
    C1 N1 Co1 . . 123.02(14) ?
    C2 N1 Co1 . . 131.69(13) ?
    C9 C10 C11 . . 121.05(19) ?
    C9 C10 H10 . . 119.5 ?
    C11 C10 H10 . . 119.5 ?
    C8 C13 C12 . . 119.46(18) ?
    C8 C13 H13 . . 120.3 ?
    C12 C13 H13 . . 120.3 ?
    C9 C8 C13 . . 120.90(18) ?
    C9 C8 N2 . . 119.55(17) ?
    C13 C8 N2 . . 119.55(17) ?
    C8 C9 C10 . . 119.21(18) ?
    C8 C9 H9 . . 120.4 ?
    C10 C9 H9 . . 120.4 ?
    O2 C14 O1 . . 122.0(2) ?
    O2 C14 C15 . . 120.16(19) ?
    O1 C14 C15 . . 117.86(18) ?
    C3 C4 C5 . . 121.67(19) ?
    C3 C4 H4 . . 119.2 ?
    C5 C4 H4 . . 119.2 ?
    N1 C1 N2 . . 113.41(18) ?
    N1 C1 H1 . . 123.3 ?
    N2 C1 H1 . . 123.3 ?
    C14 C15 H15A . . 109.5 ?
    C14 C15 H15B . . 109.5 ?
    H15A C15 H15B . . 109.5 ?
    C14 C15 H15C . . 109.5 ?
    H15A C15 H15C . . 109.5 ?
    H15B C15 H15C . . 109.5 ?
    C3 C2 N1 . . 130.35(18) ?
    C3 C2 C7 . . 120.32(19) ?
    N1 C2 C7 . . 109.32(17) ?
    C5 C6 C7 . . 116.59(18) ?
    C5 C6 H6 . . 121.7 ?
    C7 C6 H6 . . 121.7 ?
    C6 C5 C4 . . 121.67(19) ?
    C6 C5 H5 . . 119.2 ?
    C4 C5 H5 . . 119.2 ?
loop_
    _geom_torsion_atom_site_label_1
    _geom_torsion_atom_site_label_2
    _geom_torsion_atom_site_label_3
    _geom_torsion_atom_site_label_4
    _geom_torsion_site_symmetry_1
    _geom_torsion_site_symmetry_2
    _geom_torsion_site_symmetry_3
    _geom_torsion_site_symmetry_4
    _geom_torsion
    _geom_torsion_publ_flag
    O1 Co1 O1 C14 3 . . . -43.39(12) ?
    N1 Co1 O1 C14 . . . . -171.08(13) ?
    N1 Co1 O1 C14 3 . . . 81.14(14) ?
    C10 C11 C12 C13 . . . . -2.7(3) ?
    C11 C11 C12 C13 3_654 . . . 176.7(2) ?
    C6 C7 N2 C1 . . . . 178.2(2) ?
    C2 C7 N2 C1 . . . . 0.0(2) ?
    C6 C7 N2 C8 . . . . -3.3(3) ?
    C2 C7 N2 C8 . . . . 178.53(18) ?
    O1 Co1 N1 C1 3 . . . -49.07(17) ?
    O1 Co1 N1 C1 . . . . 101.29(16) ?
    N1 Co1 N1 C1 3 . . . -149.55(18) ?
    O1 Co1 N1 C2 3 . . . 136.34(17) ?
    O1 Co1 N1 C2 . . . . -73.29(18) ?
    N1 Co1 N1 C2 3 . . . 35.86(15) ?
    C12 C11 C10 C9 . . . . 1.4(3) ?
    C11 C11 C10 C9 3_654 . . . -178.0(2) ?
    C11 C12 C13 C8 . . . . 1.5(3) ?
    C12 C13 C8 C9 . . . . 1.0(3) ?
    C12 C13 C8 N2 . . . . -178.74(17) ?
    C1 N2 C8 C9 . . . . 131.6(2) ?
    C7 N2 C8 C9 . . . . -46.6(3) ?
    C1 N2 C8 C13 . . . . -48.6(3) ?
    C7 N2 C8 C13 . . . . 133.1(2) ?
    C13 C8 C9 C10 . . . . -2.3(3) ?
    N2 C8 C9 C10 . . . . 177.49(18) ?
    C11 C10 C9 C8 . . . . 1.1(3) ?
    Co1 O1 C14 O2 . . . . -6.9(2) ?
    Co1 O1 C14 C15 . . . . 172.84(15) ?
    C2 C3 C4 C5 . . . . 0.5(3) ?
    C2 N1 C1 N2 . . . . -1.1(2) ?
    Co1 N1 C1 N2 . . . . -176.94(13) ?
    C7 N2 C1 N1 . . . . 0.7(2) ?
    C8 N2 C1 N1 . . . . -177.81(17) ?
    C4 C3 C2 N1 . . . . 178.6(2) ?
    C4 C3 C2 C7 . . . . -0.5(3) ?
    C1 N1 C2 C3 . . . . -178.1(2) ?
    Co1 N1 C2 C3 . . . . -2.8(3) ?
    C1 N1 C2 C7 . . . . 1.1(2) ?
    Co1 N1 C2 C7 . . . . 176.39(13) ?
    C6 C7 C2 C3 . . . . 0.2(3) ?
    N2 C7 C2 C3 . . . . 178.57(17) ?
    C6 C7 C2 N1 . . . . -179.06(18) ?
    N2 C7 C2 N1 . . . . -0.7(2) ?
    N2 C7 C6 C5 . . . . -177.7(2) ?
    C2 C7 C6 C5 . . . . 0.2(3) ?
    C7 C6 C5 C4 . . . . -0.3(3) ?
    C3 C4 C5 C6 . . . . -0.1(3) ?
data_global
_journal_date_recd_electronic     2010-10-26
_journal_date_accepted     2010-11-14
_journal_name_full     'Acta Crystallographica, Section E'
_journal_year     2010
_journal_volume     66
_journal_issue     12
_journal_page_first     m1638
_journal_page_last     m1638
_journal_paper_category     QM
_journal_coeditor_code     HB5708
_publ_contact_author_name     'Ping-yun Huang'
_publ_contact_author_address
;
college of science, chang'an university, Xi'an 710064,
Shaanxi, people's republic of china
;
_publ_contact_author_email     'jtxb2010@163.com'
_publ_contact_author_fax     ?
_publ_contact_author_phone     ?
_publ_section_title
;\
<i>catena</i>-Poly[[bis(acetato-\k^2^<i>O</i>,<i>O</i>')cobalt(II)]-\m-4,4'-\
bis(benzimidazol-1-yl)biphenyl-\k^2^<i>N</i>^3^:<i>N</i>^3'^]
;
loop_
    _publ_author_name
    _publ_author_footnote
    _publ_author_address
    'Huang, Ping-Yun' .
;
College of Science, Chang'an University, Xi'an 710064, Shaanxi,
People's Republic of China
;
    'Wang, Jin-Guo' .
;
College of Science, Chang'an University, Xi'an 710064, Shaanxi,
People's Republic of China
;
