# Supplementary material for: catena-Poly[[bis­(acetato-κ2 O,O′)cobalt(II)]-μ-4,4′-bis­(benzimidazol-1-yl)biphenyl-κ2 N 3:N 3′]
Source: Acta Crystallogr Sect E Struct Rep Online. 2010 Nov 24;66(Pt 12):m1638. doi: 10.1107/S160053681004715X (PMC3011745; doi:10.1107/S160053681004715X)
Supplement: Supplementary file 2 [file e-66-m1638-Isup2.hkl]

# 
# h,k,l, Fc-squared, Fo-squared, sigma(Fo-squared) and status flag 
# 
data_I
_shelx_title ' 1 in Pbcn' 
_shelx_refln_list_code          4 
_shelx_F_calc_maximum      219.81 
_exptl_crystal_F_000      1164.00 
_reflns_d_resolution_high  0.8404 
 
loop_ 
 _symmetry_equiv_pos_as_xyz 
 'x, y, z' 
 '-x+1/2, -y+1/2, z+1/2' 
 '-x, y, -z+1/2' 
 'x+1/2, -y+1/2, -z' 
 '-x, -y, -z' 
 'x-1/2, y-1/2, -z-1/2' 
 'x, -y, z-1/2' 
 '-x-1/2, y-1/2, z' 
 
_cell_length_a    13.0780 
_cell_length_b    16.3483 
_cell_length_c    11.3540 
_cell_angle_alpha  90.000 
_cell_angle_beta   90.000 
_cell_angle_gamma  90.000 
 
_shelx_F_squared_multiplier     1.000 
 
loop_ 
 _refln_index_h 
 _refln_index_k 
 _refln_index_l 
 _refln_F_squared_calc 
 _refln_F_squared_meas 
 _refln_F_squared_sigma 
 _refln_observed_status 
   2   0   0     2986.32     2721.24     30.37 o 
   4   0   0     1109.52     1041.10     10.51 o 
   6   0   0       14.69       25.70      6.50 o 
   8   0   0     2081.35     2259.57     36.88 o 
  10   0   0       25.71        9.59      5.29 o 
  12   0   0     4076.66     4054.26     69.65 o 
  14   0   0       48.90       22.09     19.01 o 
   3   1   0      893.76      786.74      6.42 o 
   5   1   0      432.43      401.38      7.33 o 
   7   1   0     5381.34     5344.39     59.35 o 
   9   1   0     6288.95     6250.80     80.94 o 
  11   1   0     1603.82     1534.36     25.75 o 
  13   1   0     5322.18     5660.46    119.37 o 
  15   1   0       77.67       84.07     21.00 o 
   2   2   0     1394.83     1317.25      9.54 o 
   4   2   0     2761.76     3092.59     35.59 o 
   6   2   0     3748.16     3402.19     37.79 o 
   8   2   0     4126.18     4048.73     53.59 o 
  10   2   0      692.45      653.41     11.09 o 
  12   2   0       80.82       72.09     12.62 o 
  14   2   0      492.61      518.75     29.44 o 
   1   3   0    31698.72    32042.23    297.16 o 
   3   3   0    10065.01     9814.52     55.98 o 
   5   3   0       83.64       36.58      4.67 o 
   7   3   0      340.17      304.31      6.79 o 
   9   3   0     3779.65     4051.22     64.39 o 
  11   3   0      136.80      147.18     10.77 o 
  13   3   0      344.10      289.91     14.82 o 
  15   3   0      301.54      276.32     57.24 o 
   0   4   0       54.91       62.57      8.45 o 
   2   4   0     3236.58     2998.53     28.63 o 
   4   4   0       41.96       28.70      3.61 o 
   6   4   0     1167.20      994.16     12.66 o 
   8   4   0     2166.73     2241.57     35.99 o 
  10   4   0     6857.73     6896.05     54.30 o 
  12   4   0     1315.30     1310.85     28.96 o 
  14   4   0     2603.27     2653.95     70.31 o 
   1   5   0       62.10       30.30      4.56 o 
   3   5   0     7337.22     7074.66     67.28 o 
   5   5   0     7439.80     7406.98    111.92 o 
   7   5   0     2719.98     2446.06     25.97 o 
   9   5   0     6829.04     6702.37     69.64 o 
  11   5   0      314.25      326.61     15.56 o 
  13   5   0     1497.73     1482.96     57.52 o 
  15   5   0     1954.43     1894.15     55.82 o 
   0   6   0     3484.42     3441.11     40.85 o 
   2   6   0     7258.88     6974.41     93.53 o 
   4   6   0      263.46      133.08      8.83 o 
   6   6   0     2876.67     2842.06     32.17 o 
   8   6   0     4404.77     4456.91     85.91 o 
  10   6   0     1530.85     1534.99     32.39 o 
  12   6   0     2550.39     2622.73     54.12 o 
  14   6   0     3086.60     3151.26     57.85 o 
   1   7   0     1955.46     2097.18     39.08 o 
   3   7   0     4123.42     3968.12     41.21 o 
   5   7   0    16618.25    18052.37    235.03 o 
   7   7   0      611.55      495.44     16.71 o 
   9   7   0       14.50       14.35      6.76 o 
  11   7   0       70.37       49.35     11.98 o 
  13   7   0     1308.84     1385.72     57.01 o 
   0   8   0     2834.33     3288.38     47.68 o 
   2   8   0        1.88       14.15      4.94 o 
   4   8   0     1105.29     1040.53     21.07 o 
   6   8   0     3644.06     3784.16     68.83 o 
   8   8   0       11.81       10.74      4.11 o 
  10   8   0     1389.92     1386.14     23.92 o 
  12   8   0      175.56      192.29     21.93 o 
  14   8   0      265.49      259.51     33.67 o 
   1   9   0     4185.34     4425.51     51.80 o 
   3   9   0      400.83      375.15     14.17 o 
   5   9   0     1405.98     1542.81     30.71 o 
   7   9   0      456.94      476.68     16.82 o 
   9   9   0     3647.37     3641.81     52.25 o 
  11   9   0       55.24       29.43      8.94 o 
  13   9   0       38.84       35.73      9.89 o 
   0  10   0    11139.64    12021.11    178.35 o 
   2  10   0     2994.88     3095.78     47.59 o 
   4  10   0     4458.12     4704.54     72.52 o 
   6  10   0      897.26      925.85     20.47 o 
   8  10   0     3236.40     3387.13     53.19 o 
  10  10   0     1547.01     1665.18     31.79 o 
  12  10   0     1917.33     1866.54     38.40 o 
   1  11   0     4959.21     5097.34     56.29 o 
   3  11   0     5298.38     5546.36     74.93 o 
   5  11   0     3825.46     3841.45     38.66 o 
   7  11   0     2633.46     2463.99     37.97 o 
   9  11   0     3391.75     3444.25     67.66 o 
  11  11   0       22.89       14.66      7.61 o 
   0  12   0     1586.20     1577.13     69.82 o 
   2  12   0      770.49      752.30     31.31 o 
   4  12   0     2572.91     2485.92     40.74 o 
   6  12   0     3298.07     3490.74     50.79 o 
   8  12   0     1005.93     1013.64     23.15 o 
  10  12   0     2954.03     3015.90     85.66 o 
  12  12   0      298.92      194.37     35.31 o 
   1  13   0      167.26      198.43     21.73 o 
   3  13   0     1084.15     1037.68     31.34 o 
   5  13   0       47.27       50.01      8.45 o 
   7  13   0      680.26      618.42     19.03 o 
   9  13   0      596.05      603.09     25.01 o 
  11  13   0       45.65       32.46     11.49 o 
   0  14   0     1126.87     1184.76     61.68 o 
   2  14   0       77.77       59.22     13.87 o 
   4  14   0        0.19        0.78      7.05 o 
   6  14   0      797.02      707.83     20.66 o 
   8  14   0      115.12      125.45     21.48 o 
  10  14   0        4.07       10.91      8.75 o 
   1  15   0        4.01       14.45      6.06 o 
   3  15   0      969.92     1057.90     35.40 o 
   5  15   0      989.20      864.59     26.15 o 
   7  15   0      681.43      704.95     24.15 o 
   9  15   0      448.60      393.83     23.63 o 
   0  16   0     1429.50     1497.23     86.43 o 
   2  16   0      445.44      524.56     62.14 o 
   4  16   0     3594.81     3715.61     54.43 o 
   6  16   0      824.60      868.45     29.62 o 
   8  16   0     1530.08     1553.50     31.20 o 
   1  17   0      138.90      138.87     22.05 o 
   3  17   0     2562.48     2862.09    117.37 o 
   5  17   0     1321.04     1383.94     58.14 o 
   7  17   0      258.45      305.73     27.72 o 
   0  18   0     3883.44     4191.99     92.12 o 
   2  18   0      112.92      144.99     22.40 o 
   4  18   0     1942.51     2022.67     39.05 o 
   1  19   0      989.18     1142.59     87.53 o 
   3  19   0       51.67       22.49     10.73 o 
   1   1   1     4938.22     5059.75     20.95 o 
   2   1   1       13.91       32.39      2.10 o 
   3   1   1    16112.90    16443.03     81.62 o 
   4   1   1     7647.79     7522.47     34.12 o 
   5   1   1     2920.95     3020.10     21.74 o 
   6   1   1       54.91       69.72      3.06 o 
   7   1   1       92.98      118.55      3.75 o 
   8   1   1       24.24       21.42      3.14 o 
   9   1   1     1012.84      971.14     15.84 o 
  10   1   1      356.07      373.47      9.98 o 
  11   1   1      233.07      229.73      7.95 o 
  12   1   1       28.47       24.07      4.51 o 
  13   1   1      734.15      738.79     16.46 o 
  14   1   1       40.82       35.79      8.63 o 
  15   1   1     1046.12     1184.15     27.45 o 
   0   2   1     1218.93     1243.95      7.84 o 
   1   2   1     2926.35     2928.37     16.56 o 
   2   2   1    46799.52    46020.34    380.60 o 
   3   2   1     2125.70     2119.20      8.79 o 
   4   2   1     1515.06     1348.61      9.54 o 
   5   2   1     2107.02     2376.57     14.66 o 
   6   2   1     2975.52     2863.93     25.75 o 
   7   2   1       98.54       93.87      4.53 o 
   8   2   1      209.13      155.13      6.48 o 
   9   2   1      316.88      284.74     11.35 o 
  10   2   1     6229.09     6410.42     57.50 o 
  11   2   1       17.37       14.63      3.94 o 
  12   2   1     3222.80     3400.42     32.51 o 
  13   2   1      723.27      738.99     24.50 o 
  14   2   1      383.69      386.39     19.16 o 
  15   2   1      494.41      531.67     22.73 o 
   1   3   1     2166.49     1893.42     11.87 o 
   2   3   1      613.07      547.65      5.43 o 
   3   3   1    19591.38    18811.30    108.01 o 
   4   3   1     1072.24     1204.46      8.09 o 
   5   3   1     6160.17     5974.30     44.08 o 
   6   3   1      125.86      127.81      3.52 o 
   7   3   1     3938.29     3657.58     27.21 o 
   8   3   1      471.76      532.15     10.89 o 
   9   3   1     1247.98     1142.21     22.24 o 
  10   3   1      535.16      528.49     11.76 o 
  11   3   1     4041.44     4106.35     41.19 o 
  12   3   1     1040.65     1055.90     19.75 o 
  13   3   1     1286.14     1336.38     26.57 o 
  14   3   1        0.04       16.18      8.03 o 
  15   3   1     2694.78     2839.16     41.95 o 
   0   4   1     6190.76     6087.97     49.93 o 
   1   4   1      898.48      949.14      8.03 o 
   2   4   1      231.14      330.11      3.68 o 
   3   4   1     3673.24     3913.66     25.92 o 
   4   4   1     2935.43     2593.50     21.93 o 
   5   4   1      257.80      272.49      5.97 o 
   6   4   1     5776.04     5494.27     41.72 o 
   7   4   1        4.83        7.58      2.26 o 
   8   4   1     2005.97     1763.50     16.46 o 
   9   4   1      316.25      330.39     10.60 o 
  10   4   1     4853.53     4942.06     38.50 o 
  11   4   1      890.53      933.22     14.85 o 
  12   4   1     2799.89     2854.05     51.30 o 
  13   4   1      357.19      363.51     14.03 o 
  14   4   1       57.70       46.47     10.85 o 
  15   4   1      104.65       85.90     15.49 o 
   1   5   1        1.52        7.02      2.41 o 
   2   5   1      314.03      305.84      4.27 o 
   3   5   1      640.97      675.83      5.49 o 
   4   5   1      475.49      428.39      6.14 o 
   5   5   1       43.86       16.42      2.48 o 
   6   5   1       27.95       19.75      3.67 o 
   7   5   1     1659.25     1589.37     16.67 o 
   8   5   1       86.70      105.32      4.61 o 
   9   5   1       27.48       16.37      2.78 o 
  10   5   1     1025.41     1081.23     15.03 o 
  11   5   1      632.47      657.07     13.68 o 
  12   5   1     2131.79     2146.09     27.01 o 
  13   5   1       90.88       56.52      9.35 o 
  14   5   1      390.70      427.23     28.20 o 
   0   6   1     2309.98     2205.96     20.27 o 
   1   6   1     1541.34     1518.37     11.21 o 
   2   6   1      914.27     1097.72     18.65 o 
   3   6   1     6137.93     6251.23     34.77 o 
   4   6   1      707.68      633.25      8.99 o 
   5   6   1      199.55      206.02     10.28 o 
   6   6   1       63.52       99.02      6.66 o 
   7   6   1        2.31        9.62      2.73 o 
   8   6   1      551.85      535.74      8.47 o 
   9   6   1      553.53      550.26     11.63 o 
  10   6   1      141.92      160.17     13.30 o 
  11   6   1      333.45      366.99     19.23 o 
  12   6   1     2387.44     2359.11     38.05 o 
  13   6   1      190.54      187.77     13.94 o 
  14   6   1      341.79      307.98     24.59 o 
   1   7   1       17.58       46.37      6.09 o 
   2   7   1     1420.41     1335.57     19.43 o 
   3   7   1     5520.72     5588.96     53.83 o 
   4   7   1       74.88      162.40      8.83 o 
   5   7   1     5732.69     6139.77     44.49 o 
   6   7   1     1118.78     1171.77     16.16 o 
   7   7   1     3649.63     3545.93     29.20 o 
   8   7   1       99.98       91.64      8.23 o 
   9   7   1      137.44       99.04      5.29 o 
  10   7   1     2059.22     2154.05     26.13 o 
  11   7   1     1720.26     1746.64     24.57 o 
  12   7   1       32.96       36.79      6.50 o 
  13   7   1     1298.01     1321.60     21.52 o 
  14   7   1        0.00       13.67      4.62 o 
   0   8   1     2545.15     2342.30     36.35 o 
   1   8   1       22.68       15.07      3.81 o 
   2   8   1     4690.54     4547.57     33.20 o 
   3   8   1     1036.28     1260.41     17.36 o 
   4   8   1     3656.91     3604.07     29.39 o 
   5   8   1     1376.88     1437.74     22.93 o 
   6   8   1     4270.64     4188.89     32.55 o 
   7   8   1       88.90      102.57      8.58 o 
   8   8   1      778.94      786.14     11.30 o 
   9   8   1       26.61       22.39      4.52 o 
  10   8   1     2922.16     2944.80     38.87 o 
  11   8   1       46.29       52.37      9.91 o 
  12   8   1     1563.21     1575.89     23.31 o 
  13   8   1        6.37       14.71      5.32 o 
  14   8   1     2538.65     2645.24     49.99 o 
   1   9   1     1674.06     1402.17     18.20 o 
   2   9   1     1292.15     1291.05     15.64 o 
   3   9   1    19083.00    21389.21    142.10 o 
   4   9   1     2518.98     2438.76     26.53 o 
   5   9   1     4968.19     5012.36     40.33 o 
   6   9   1       57.45       95.72     10.03 o 
   7   9   1     2130.68     2221.83     22.19 o 
   8   9   1      257.00      242.57     10.31 o 
   9   9   1      530.95      531.54     10.32 o 
  10   9   1      823.08      854.79     16.54 o 
  11   9   1      130.34      129.16     15.57 o 
  12   9   1      725.25      703.15     19.20 o 
  13   9   1      309.94      351.81     14.36 o 
   0  10   1      126.80      220.26     15.33 o 
   1  10   1      167.43      162.92     13.93 o 
   2  10   1     1715.18     1748.41     28.33 o 
   3  10   1        0.70       12.06      5.10 o 
   4  10   1     2437.85     2239.38     27.97 o 
   5  10   1     1111.68     1162.40     18.16 o 
   6  10   1      200.40      185.31     13.04 o 
   7  10   1       28.86       38.56      5.89 o 
   8  10   1     2176.83     2140.21     24.32 o 
   9  10   1      336.11      315.38     12.18 o 
  10  10   1      734.38      696.30     15.21 o 
  11  10   1      586.14      543.66     16.21 o 
  12  10   1      547.46      566.36     19.00 o 
  13  10   1        5.91       14.15      4.87 o 
   1  11   1      115.50      162.61     13.92 o 
   2  11   1     1903.23     1909.65     22.89 o 
   3  11   1      205.18      218.69     13.43 o 
   4  11   1       61.64       32.87      6.07 o 
   5  11   1      564.05      530.62     14.61 o 
   6  11   1       20.80       22.46      5.13 o 
   7  11   1      112.79      122.51     11.78 o 
   8  11   1      317.72      297.25     14.75 o 
   9  11   1      174.26      174.73     15.34 o 
  10  11   1      347.82      297.85     13.88 o 
  11  11   1      175.99      127.18     20.38 o 
  12  11   1        6.49       21.39      5.97 o 
   0  12   1     5215.59     5363.49     86.71 o 
   1  12   1      105.37       95.06      9.29 o 
   2  12   1     3380.01     3504.23     34.68 o 
   3  12   1      840.15      836.03     15.01 o 
   4  12   1      240.31      245.36     11.27 o 
   5  12   1      152.10      179.71     16.66 o 
   6  12   1     1052.18     1086.16     18.77 o 
   7  12   1       28.54       21.38      6.46 o 
   8  12   1       23.45       31.48      5.97 o 
   9  12   1      475.67      442.10     16.06 o 
  10  12   1       23.46       20.90      4.85 o 
  11  12   1       78.23       74.23     11.37 o 
  12  12   1       18.35       12.76      5.64 o 
   1  13   1      316.45      317.95     18.97 o 
   2  13   1     2332.05     2316.28     36.51 o 
   3  13   1     1001.04      949.18     15.65 o 
   4  13   1      227.85      264.20     17.25 o 
   5  13   1     1772.18     1895.44     24.82 o 
   6  13   1      187.16      184.04     15.05 o 
   7  13   1     4223.30     4173.27     39.29 o 
   8  13   1       29.77       17.11      4.43 o 
   9  13   1     2115.78     2002.22     29.92 o 
  10  13   1      450.02      309.84     19.80 o 
  11  13   1      757.99      710.08     21.69 o 
   0  14   1     5375.42     5719.87     84.53 o 
   1  14   1     2574.97     2703.26     39.74 o 
   2  14   1     3051.13     3140.42     39.91 o 
   3  14   1       46.68       43.37      6.46 o 
   4  14   1       21.32       34.88      5.95 o 
   5  14   1      382.99      361.24     15.01 o 
   6  14   1     3460.90     3478.96     43.11 o 
   7  14   1       83.03       85.62     10.58 o 
   8  14   1     1797.41     1890.80     31.27 o 
   9  14   1        3.74       13.07      4.79 o 
  10  14   1      612.02      578.45     16.79 o 
   1  15   1      212.17      226.58     18.48 o 
   2  15   1     1481.00     1481.39     26.68 o 
   3  15   1       33.44       38.37      6.70 o 
   4  15   1      125.08      115.88     13.41 o 
   5  15   1      489.57      560.98     19.59 o 
   6  15   1       45.06       32.03      6.01 o 
   7  15   1     2408.58     2373.09     29.05 o 
   8  15   1      155.67      109.43     12.50 o 
   9  15   1     1434.67     1448.89     28.66 o 
   0  16   1     3399.94     3553.01    104.62 o 
   1  16   1      867.68      902.92     23.39 o 
   2  16   1     2267.60     2328.38     41.19 o 
   3  16   1       41.41       34.39      4.67 o 
   4  16   1      654.59      634.35     31.16 o 
   5  16   1      114.24      101.24     10.07 o 
   6  16   1      113.77       96.43     11.78 o 
   7  16   1        2.23       16.18      4.61 o 
   8  16   1       19.31       14.92      4.30 o 
   1  17   1       32.86       27.99      7.23 o 
   2  17   1       94.94       63.29      9.04 o 
   3  17   1        2.81       14.30      6.36 o 
   4  17   1        2.87       16.73      6.39 o 
   5  17   1     1185.91     1288.92     25.34 o 
   6  17   1       41.90       25.82      6.82 o 
   7  17   1        3.33       16.99      4.64 o 
   0  18   1        3.90       24.75     11.36 o 
   1  18   1      131.91      124.41     17.16 o 
   2  18   1      254.38      273.40     22.30 o 
   3  18   1      290.01      246.57     24.06 o 
   4  18   1        8.07       27.66      6.21 o 
   5  18   1      223.89      194.45     22.63 o 
   1  19   1     1384.60     1422.73     29.85 o 
   2  19   1        0.55       17.42      6.52 o 
   3  19   1     1113.16     1295.28     26.85 o 
   0   0   2    17144.73    17429.85    121.69 o 
   1   0   2       60.34       86.14      2.98 o 
   2   0   2     4996.09     4910.35     28.98 o 
   3   0   2    21990.73    22259.98    161.10 o 
   4   0   2     5011.02     4760.02     29.89 o 
   5   0   2     1471.10     1495.64     22.67 o 
   6   0   2     1234.96     1013.63     11.76 o 
   7   0   2     1672.44     2009.52     35.09 o 
   8   0   2    12506.25    12759.17    106.39 o 
   9   0   2      349.02      378.20     12.67 o 
  10   0   2     3039.74     2963.08     45.40 o 
  11   0   2      506.40      467.74     19.78 o 
  12   0   2      849.88      943.57     23.48 o 
  13   0   2      735.92      741.94     36.50 o 
  14   0   2      810.23      893.88     55.03 o 
  15   0   2       26.83       22.13     10.23 o 
   1   1   2    11341.29    10574.51     53.78 o 
   2   1   2    16072.94    16034.58     84.84 o 
   3   1   2     2422.66     2888.21     10.71 o 
   4   1   2      416.02      412.37      4.60 o 
   5   1   2     2543.79     2333.80     15.61 o 
   6   1   2      639.59      654.95      9.62 o 
   8   1   2      378.76      364.90      8.23 o 
   9   1   2     3370.96     3364.67     39.29 o 
  10   1   2        0.24        7.89      3.10 o 
  11   1   2     1962.14     1920.90     26.69 o 
  12   1   2      136.32      112.89     12.01 o 
  13   1   2      541.24      554.04     12.39 o 
  14   1   2       10.97        8.95      5.51 o 
  15   1   2     2183.50     2341.15     34.36 o 
   0   2   2     2824.09     2626.22     13.41 o 
   1   2   2     2124.78     2095.48      9.65 o 
   2   2   2    48318.49    46365.10    394.85 o 
   3   2   2    11199.66    11232.88     58.46 o 
   4   2   2      101.97      157.01      4.29 o 
   5   2   2     2870.23     2763.28     18.79 o 
   6   2   2      309.77      287.21      9.31 o 
   7   2   2     1617.08     1742.42     19.41 o 
   8   2   2      237.37      222.67      6.61 o 
   9   2   2      812.70      806.74     14.00 o 
  10   2   2      453.83      377.53     10.53 o 
  11   2   2        0.03       12.07      3.93 o 
  12   2   2      136.11      129.77     13.65 o 
  13   2   2     2008.87     2089.28     40.41 o 
  14   2   2      870.25      903.87     24.93 o 
  15   2   2       25.76       22.34      8.53 o 
   1   3   2      877.66      911.32      6.23 o 
   2   3   2    23426.03    24055.00    126.70 o 
   3   3   2     2656.96     2933.33     15.24 o 
   4   3   2     1119.97     1096.50      7.71 o 
   5   3   2      630.53      671.09      7.57 o 
   6   3   2       34.50       71.84      6.31 o 
   7   3   2      129.84      132.85      7.04 o 
   8   3   2        1.98        9.06      3.27 o 
   9   3   2      216.77      201.66     12.04 o 
  10   3   2      255.64      256.54     11.58 o 
  11   3   2        2.09        9.29      3.65 o 
  12   3   2      380.19      375.08      8.66 o 
  13   3   2      105.15       96.93     11.30 o 
  14   3   2      262.91      233.15     32.88 o 
  15   3   2      100.82       79.11     18.53 o 
   0   4   2    16303.20    15695.49    102.09 o 
   1   4   2     6601.00     6457.95     52.19 o 
   2   4   2      617.20      478.33      6.55 o 
   3   4   2     9778.48     9644.59     84.25 o 
   4   4   2     1828.06     1691.97     14.16 o 
   5   4   2       88.82      104.91      5.68 o 
   6   4   2     1578.58     1535.47     15.86 o 
   7   4   2     1490.16     1543.54     25.24 o 
   8   4   2      828.76      834.67     12.47 o 
   9   4   2      482.60      419.37      9.71 o 
  10   4   2     1467.01     1465.66     19.06 o 
  11   4   2      133.86      146.44      8.82 o 
  12   4   2     1090.78     1004.68     18.28 o 
  13   4   2     1098.43     1097.88     22.45 o 
  14   4   2      860.31      866.57     29.02 o 
  15   4   2      116.31      105.34     14.06 o 
   1   5   2    10275.38     9964.84     67.55 o 
   2   5   2     1630.47     1586.02     11.99 o 
   3   5   2    11366.93    11504.80    107.68 o 
   4   5   2     9515.86     9764.99     66.88 o 
   5   5   2     8922.22     8530.45     76.48 o 
   6   5   2      108.51      115.75      6.10 o 
   7   5   2     3696.61     3692.28     26.47 o 
   8   5   2      423.82      383.74      9.05 o 
   9   5   2     1868.24     1750.18     21.45 o 
  10   5   2       54.84       51.83      7.61 o 
  11   5   2       16.78       16.30      4.43 o 
  12   5   2       47.73       45.95      6.71 o 
  13   5   2     2141.64     2203.42     28.99 o 
  14   5   2     1037.80     1056.08     29.08 o 
   0   6   2     4980.10     4895.84     42.69 o 
   1   6   2     2461.93     2569.24     31.05 o 
   2   6   2     1948.91     1670.44     13.63 o 
   3   6   2     1016.31     1158.32     12.23 o 
   4   6   2     6791.98     6323.75     61.18 o 
   5   6   2       99.98      131.87      6.91 o 
   6   6   2     4393.10     4372.08     36.87 o 
   7   6   2      935.51     1062.15     11.88 o 
   8   6   2     5253.55     5144.19     41.17 o 
   9   6   2      270.46      273.14      8.80 o 
  10   6   2     2812.79     2861.97     31.10 o 
  11   6   2       33.66       22.37      5.02 o 
  12   6   2     2949.29     2992.11     42.00 o 
  13   6   2        1.73       14.74      5.55 o 
  14   6   2      700.23      735.57     20.34 o 
   1   7   2     3069.39     2996.29     27.23 o 
   2   7   2     4685.73     4883.73     31.92 o 
   3   7   2     1382.67     1265.14     11.70 o 
   4   7   2      849.90      676.11      8.27 o 
   5   7   2     4317.27     4464.97     40.94 o 
   6   7   2      585.65      565.68      9.29 o 
   7   7   2     2783.39     2709.24     24.33 o 
   8   7   2      717.50      674.08     13.50 o 
   9   7   2      631.30      666.97      9.01 o 
  10   7   2      378.77      388.49     10.74 o 
  11   7   2        6.26        9.51      4.80 o 
  12   7   2      830.80      828.78     16.08 o 
  13   7   2     1592.61     1533.58     40.07 o 
  14   7   2       44.91       35.35      8.34 o 
   0   8   2     1019.61     1137.56     20.70 o 
   1   8   2        7.87       11.00      3.96 o 
   2   8   2     1028.28     1311.43     14.37 o 
   3   8   2      447.13      367.51      7.27 o 
   4   8   2      535.17      520.12      8.76 o 
   5   8   2      429.15      437.56      8.85 o 
   6   8   2       10.52       13.99      4.44 o 
   7   8   2      109.36      108.46      9.18 o 
   8   8   2      175.31      192.20      7.28 o 
   9   8   2      465.06      476.86      8.33 o 
  10   8   2      174.93      172.67     10.28 o 
  11   8   2       89.59       73.98      9.51 o 
  12   8   2     1706.22     1720.60     24.79 o 
  13   8   2      221.89      169.70     13.33 o 
   1   9   2      186.08      204.11     16.12 o 
   2   9   2      105.20      123.66     10.00 o 
   3   9   2      531.77      540.82     10.87 o 
   4   9   2      699.95      690.94     11.24 o 
   5   9   2     1034.71     1021.75     14.29 o 
   6   9   2      660.93      614.22     11.88 o 
   7   9   2       83.46       84.22      9.28 o 
   8   9   2        7.05       10.07      2.67 o 
   9   9   2     1628.28     1614.67     35.36 o 
  10   9   2      109.25      106.63     12.74 o 
  11   9   2      786.48      757.78     16.37 o 
  12   9   2      137.12      111.72     13.57 o 
  13   9   2        6.19       15.73      4.75 o 
   0  10   2     8889.27     8980.73     98.19 o 
   1  10   2      135.14      154.69     12.92 o 
   2  10   2     2911.56     2791.87     26.18 o 
   3  10   2      951.42      905.88     19.22 o 
   4  10   2     1046.90     1025.33     14.38 o 
   5  10   2     1620.29     1547.00     18.53 o 
   6  10   2       52.95       55.16      6.89 o 
   7  10   2      444.40      466.59     11.18 o 
   8  10   2     3650.04     3809.76     37.55 o 
   9  10   2        7.23       11.48      3.98 o 
  10  10   2      808.54      792.36     15.53 o 
  11  10   2      218.34      197.07     14.12 o 
  12  10   2      525.14      481.80     19.48 o 
  13  10   2      867.69      841.17     24.57 o 
   1  11   2     2627.05     2599.53     29.40 o 
   2  11   2      166.97      162.02     14.33 o 
   3  11   2     1765.13     1669.47     21.38 o 
   4  11   2      239.73      219.16     12.01 o 
   5  11   2     3151.84     3027.40     32.99 o 
   6  11   2       39.20       55.91      6.31 o 
   7  11   2      827.11      802.52     15.85 o 
   8  11   2     1812.27     1768.36     21.18 o 
   9  11   2      704.25      706.14     14.66 o 
  10  11   2       14.35       19.62      4.89 o 
  11  11   2     2230.88     2196.20     34.76 o 
  12  11   2        3.02       17.01      5.06 o 
   0  12   2     4190.87     4544.94     69.72 o 
   1  12   2      211.93      246.27     16.48 o 
   2  12   2     2058.39     1972.27     25.57 o 
   3  12   2        0.92       17.57      4.16 o 
   4  12   2      653.21      654.40     15.73 o 
   5  12   2      549.06      547.42     11.74 o 
   6  12   2     1672.22     1673.20     22.98 o 
   7  12   2     1467.70     1481.31     22.82 o 
   8  12   2     1671.92     1706.31     21.32 o 
   9  12   2        9.71        9.42      5.75 o 
  10  12   2     2375.42     2437.50     28.27 o 
  11  12   2      102.30       86.90     16.44 o 
  12  12   2      197.57      156.81     26.81 o 
   1  13   2      217.86      214.57     15.36 o 
   2  13   2      126.01      141.98     12.34 o 
   3  13   2      846.15      827.89     13.59 o 
   4  13   2        1.60       16.69      6.47 o 
   5  13   2     1038.36     1035.59     18.07 o 
   6  13   2      407.74      414.38     16.48 o 
   7  13   2      559.03      619.44     11.74 o 
   8  13   2       14.83       12.67      4.51 o 
   9  13   2       99.19      105.77     12.08 o 
  10  13   2       90.18       77.44     11.97 o 
  11  13   2      264.17      203.25     25.95 o 
   0  14   2     1176.30     1208.37     35.19 o 
   1  14   2        7.48       25.98      6.48 o 
   2  14   2      152.33      170.20     14.44 o 
   3  14   2      149.73      134.53     12.49 o 
   4  14   2       24.34       28.41      7.15 o 
   5  14   2       61.21       45.67      6.79 o 
   6  14   2      120.30       97.38      9.97 o 
   7  14   2       19.59       11.78      4.29 o 
   8  14   2       19.19       23.34      5.31 o 
   9  14   2      133.59       94.89     13.19 o 
  10  14   2      382.43      402.11     20.10 o 
   1  15   2      309.70      319.58     20.94 o 
   2  15   2       25.87       32.32      7.46 o 
   3  15   2      968.04     1032.87     20.17 o 
   4  15   2      126.15      129.80     16.42 o 
   5  15   2      539.21      523.04     14.22 o 
   6  15   2        1.08       17.26      4.85 o 
   7  15   2      463.40      436.68     17.44 o 
   8  15   2        3.14       12.72      4.99 o 
   9  15   2      562.24      540.57     22.07 o 
   0  16   2     1054.65     1192.97     43.78 o 
   1  16   2      642.00      660.53     23.18 o 
   2  16   2     2861.03     3127.36     47.04 o 
   3  16   2      315.79      311.98     20.82 o 
   4  16   2     2396.89     2393.13     28.40 o 
   5  16   2      261.89      237.20     17.14 o 
   6  16   2       34.64       44.81      7.28 o 
   7  16   2        2.16       10.33      4.75 o 
   8  16   2     1029.98     1105.72     41.84 o 
   1  17   2      640.11      697.40     22.02 o 
   2  17   2      802.90      762.10     22.93 o 
   3  17   2     2551.13     2695.63     35.48 o 
   4  17   2      314.73      307.61     20.15 o 
   5  17   2     1881.27     1986.05     27.81 o 
   6  17   2       81.74       60.93     10.36 o 
   7  17   2      180.83      171.63     15.59 o 
   0  18   2        9.60       33.20      9.94 o 
   1  18   2      116.16       96.85     10.89 o 
   2  18   2      966.69      978.78     27.05 o 
   3  18   2        1.99       14.59      5.34 o 
   4  18   2      343.24      336.74     21.71 o 
   5  18   2      298.79      283.94     20.78 o 
   1  19   2      187.68      149.00     18.66 o 
   2  19   2        0.52       19.71      5.33 o 
   1   1   3     1971.93     2137.07      8.52 o 
   2   1   3    11787.05    11590.57     68.01 o 
   3   1   3      124.16       90.61      3.67 o 
   4   1   3      154.22      166.08      3.93 o 
   5   1   3     6495.01     6665.15     37.82 o 
   6   1   3      120.78      140.35      7.09 o 
   7   1   3     1605.20     1563.91     15.52 o 
   8   1   3       22.80       36.99      4.28 o 
   9   1   3     1448.18     1505.95     17.32 o 
  10   1   3        3.87        6.49      2.77 o 
  11   1   3      620.65      636.43     15.18 o 
  12   1   3        0.05       12.27      4.17 o 
  13   1   3      517.86      530.05     15.99 o 
  14   1   3      142.75      121.99     14.85 o 
  15   1   3      230.13      191.84     26.73 o 
   0   2   3     1001.46     1104.63      7.40 o 
   1   2   3     1724.91     1742.36     10.13 o 
   2   2   3     5614.32     5271.08     31.76 o 
   3   2   3     1185.10     1293.95      9.70 o 
   4   2   3     7983.25     7590.39     49.87 o 
   5   2   3      100.48      155.42      3.99 o 
   6   2   3     2212.84     2049.97     16.94 o 
   7   2   3     1255.71     1396.95     14.44 o 
   8   2   3     6619.09     6678.55     46.66 o 
   9   2   3       28.37       25.02      4.63 o 
  10   2   3     2377.49     2455.32     26.59 o 
  11   2   3       95.00       84.66      7.88 o 
  12   2   3      146.17      157.72     17.87 o 
  13   2   3        0.01       10.94      4.01 o 
  14   2   3     1305.37     1351.21     22.05 o 
  15   2   3     1186.68     1173.96     24.76 o 
   1   3   3      352.90      258.58      3.43 o 
   2   3   3        6.21       26.77      2.75 o 
   3   3   3    11297.43    11079.67     56.38 o 
   4   3   3      210.88      206.52      5.24 o 
   5   3   3    16216.16    15904.36    108.36 o 
   6   3   3     5551.31     5945.33     40.64 o 
   7   3   3     3014.00     2722.68     24.17 o 
   8   3   3      311.94      361.43      8.77 o 
   9   3   3     3252.67     3202.04     35.41 o 
  10   3   3      749.49      750.88     14.12 o 
  11   3   3     2689.94     2673.23     45.46 o 
  12   3   3     1541.35     1596.20     22.08 o 
  13   3   3     1026.77     1096.86     23.56 o 
  14   3   3       70.38       39.71      7.08 o 
   0   4   3    22490.86    21994.96    209.61 o 
   1   4   3     2085.71     2231.68     10.69 o 
   2   4   3    14730.86    14878.93    112.73 o 
   3   4   3      702.13      691.84      6.44 o 
   4   4   3    19239.09    19855.84    117.47 o 
   5   4   3      103.93      105.51      5.48 o 
   6   4   3     1645.97     2001.77     17.21 o 
   7   4   3       14.68       23.77      5.69 o 
   8   4   3     5662.61     5714.34     53.48 o 
   9   4   3      443.92      440.04      9.60 o 
  10   4   3      370.00      348.50      9.91 o 
  11   4   3      342.48      333.03     11.29 o 
  12   4   3      158.77      159.98     17.06 o 
  13   4   3      189.40      172.64     19.82 o 
  14   4   3      331.75      370.29     19.39 o 
   1   5   3      855.51      808.00      6.95 o 
   2   5   3      126.86      126.24      5.26 o 
   3   5   3     3025.90     3024.41     24.31 o 
   4   5   3     4043.26     4287.40     28.21 o 
   5   5   3      165.21      154.38      6.72 o 
   6   5   3     1540.60     1561.38     14.52 o 
   7   5   3      465.68      466.21      9.46 o 
   8   5   3       24.89       16.65      4.56 o 
   9   5   3     1209.05     1234.05     18.60 o 
  10   5   3        2.72       11.02      2.80 o 
  11   5   3     1023.10      994.08     16.24 o 
  12   5   3      143.88      125.12     14.92 o 
  13   5   3      240.82      243.51     18.49 o 
  14   5   3       13.13       15.01      6.31 o 
   0   6   3      137.48       87.20      7.64 o 
   1   6   3     2976.47     3200.07     22.39 o 
   2   6   3       24.50       13.41      3.38 o 
   3   6   3       56.54       42.45      4.34 o 
   4   6   3     1908.06     2065.38     17.72 o 
   5   6   3     2079.68     2327.86     19.69 o 
   6   6   3     3769.85     4131.59     29.58 o 
   7   6   3      363.15      419.76     10.13 o 
   8   6   3        9.47       11.68      4.05 o 
   9   6   3     1188.58     1250.85     23.67 o 
  10   6   3        1.08       13.71      3.98 o 
  11   6   3      725.55      773.34     17.92 o 
  12   6   3      570.06      554.59     12.28 o 
  13   6   3      147.38      113.65     15.89 o 
  14   6   3        4.99       21.01      6.96 o 
   1   7   3    13347.31    13892.62    132.68 o 
   2   7   3       45.21       60.07      5.17 o 
   3   7   3     2867.43     2756.76     21.77 o 
   4   7   3      551.07      600.72     13.64 o 
   5   7   3     5829.86     5882.59     54.95 o 
   6   7   3      445.36      518.58      9.37 o 
   7   7   3     3146.64     3148.77     32.19 o 
   8   7   3        4.39        6.44      1.94 o 
   9   7   3      132.24      188.92     14.19 o 
  10   7   3      455.86      437.67     17.58 o 
  11   7   3      205.50      184.73     13.71 o 
  12   7   3       85.39       80.64     10.97 o 
  13   7   3      498.09      539.71     17.90 o 
  14   7   3      412.04      367.88     21.79 o 
   0   8   3      439.70      338.58     11.85 o 
   1   8   3      657.16      820.87     10.57 o 
   2   8   3     6642.96     6322.01     46.16 o 
   3   8   3      175.73      199.43      7.42 o 
   4   8   3     1454.33     1369.34     14.71 o 
   5   8   3      352.86      368.34     13.50 o 
   6   8   3     6802.94     6977.88     59.83 o 
   7   8   3       30.91       26.48      4.15 o 
   8   8   3      493.38      509.81      9.44 o 
   9   8   3      139.89      156.50     17.16 o 
  10   8   3     5424.11     5548.59     65.08 o 
  11   8   3       26.68       27.33      6.44 o 
  12   8   3     1187.36     1181.98     26.69 o 
  13   8   3      968.30      962.68     23.20 o 
   1   9   3     2762.93     2731.05     25.05 o 
   2   9   3      295.71      311.55     10.00 o 
   3   9   3      839.63      786.69     11.92 o 
   4   9   3        3.63       10.26      2.67 o 
   5   9   3     2689.62     2489.11     26.78 o 
   6   9   3        1.11        6.18      3.69 o 
   7   9   3     2708.18     2697.54     30.75 o 
   8   9   3       42.58       32.72      4.86 o 
   9   9   3      587.83      588.16     13.04 o 
  10   9   3     2048.38     2074.74     28.60 o 
  11   9   3     2590.28     2671.31     31.12 o 
  12   9   3      628.25      617.61     25.06 o 
  13   9   3     1126.46     1132.82     32.52 o 
   0  10   3      265.45      124.94     21.52 o 
   1  10   3     2622.61     2988.63     25.66 o 
   2  10   3      681.01      649.40     11.44 o 
   3  10   3      167.32      162.92     12.05 o 
   4  10   3       56.71       50.09      5.87 o 
   5  10   3       85.32       87.28      9.36 o 
   6  10   3      402.46      365.53      9.02 o 
   7  10   3     1066.33      976.69     14.60 o 
   8  10   3       83.67       68.74      8.76 o 
   9  10   3        5.89       12.80      5.53 o 
  10  10   3     2423.85     2459.98     51.14 o 
  11  10   3      239.02      220.23     20.54 o 
  12  10   3     1013.04     1039.41     27.63 o 
   1  11   3      595.48      620.00     13.93 o 
   2  11   3      446.00      470.36     11.58 o 
   3  11   3      611.05      592.89     24.40 o 
   4  11   3      717.40      669.63     15.55 o 
   5  11   3        0.46        9.22      3.79 o 
   6  11   3      376.43      382.02     14.43 o 
   7  11   3      230.96      230.69     17.10 o 
   8  11   3      245.79      220.11     19.77 o 
   9  11   3      267.58      250.74     19.86 o 
  10  11   3      346.07      353.54     14.18 o 
  11  11   3       95.75       99.07     12.47 o 
  12  11   3        4.31       19.45      5.59 o 
   0  12   3      153.13      143.37     18.67 o 
   1  12   3     2443.71     2527.25     23.62 o 
   2  12   3        5.10        6.15      3.93 o 
   3  12   3       28.48       33.94      6.30 o 
   4  12   3      847.93      858.16     25.36 o 
   5  12   3     1201.47     1174.42     18.12 o 
   6  12   3       20.79       32.13      6.52 o 
   7  12   3       83.43       80.32      9.41 o 
   8  12   3     2158.55     2121.26     29.25 o 
   9  12   3       14.98       18.42      4.84 o 
  10  12   3       76.22       92.66     12.20 o 
  11  12   3      138.13       95.52     13.22 o 
   1  13   3     4451.52     4400.55     51.74 o 
   2  13   3     2009.04     2050.71     24.14 o 
   3  13   3       94.85       82.58      8.65 o 
   4  13   3      895.73      896.90     29.44 o 
   5  13   3      603.13      577.98     13.94 o 
   6  13   3        9.30       19.80      6.24 o 
   7  13   3      610.07      577.37     20.78 o 
   8  13   3        0.03       15.00      4.70 o 
   9  13   3      600.80      620.52     30.71 o 
  10  13   3       18.18       16.08      5.78 o 
  11  13   3      693.04      734.50     37.63 o 
   0  14   3     7483.72     7710.58    110.11 o 
   1  14   3      196.52      199.06     18.61 o 
   2  14   3     2989.88     3129.96     33.45 o 
   3  14   3       73.41       67.54      9.33 o 
   4  14   3     3786.01     3958.69     40.30 o 
   5  14   3     1446.28     1327.56     20.86 o 
   6  14   3       24.54       16.52      5.22 o 
   7  14   3       89.56      102.65     10.64 o 
   8  14   3     2643.08     2690.05     36.97 o 
   9  14   3       25.06       18.47      5.55 o 
  10  14   3      232.96      233.10     25.04 o 
   1  15   3     3805.20     3866.02     39.57 o 
   2  15   3        4.49       15.67      6.67 o 
   3  15   3      168.03      194.61     16.70 o 
   4  15   3      679.37      692.23     35.31 o 
   5  15   3     1139.36     1117.54     21.74 o 
   6  15   3        0.59       11.18      5.80 o 
   7  15   3      912.39      937.25     19.82 o 
   8  15   3       84.86       52.55      9.33 o 
   9  15   3      586.14      676.51     28.72 o 
   0  16   3       15.72       12.22      9.03 o 
   1  16   3        0.28       13.52      4.58 o 
   2  16   3      181.51      162.01     17.05 o 
   3  16   3      272.28      246.60     18.19 o 
   4  16   3      268.18      341.60     19.56 o 
   5  16   3      319.48      274.12     20.36 o 
   6  16   3      170.27      185.85     20.16 o 
   7  16   3       71.09       44.79      7.00 o 
   8  16   3      581.05      624.48     37.89 o 
   1  17   3      400.68      421.17     20.36 o 
   2  17   3       12.92       19.96      5.89 o 
   3  17   3      726.30      701.51     20.10 o 
   4  17   3      844.32      797.03     19.47 o 
   5  17   3       41.82       35.92      8.73 o 
   6  17   3       75.82       51.86     10.00 o 
   0  18   3      273.08      262.53     30.92 o 
   1  18   3      604.51      630.97     26.66 o 
   2  18   3     1491.99     1549.08     26.61 o 
   3  18   3        2.95       17.81      6.50 o 
   4  18   3       72.36       53.22      9.04 o 
   0   0   4      684.55      766.25     11.71 o 
   1   0   4        0.61        5.52      1.72 o 
   2   0   4     2342.95     2236.59     15.76 o 
   3   0   4      218.03      197.38      5.30 o 
   4   0   4     5238.94     4570.63     30.79 o 
   5   0   4     2564.34     2569.20     21.57 o 
   6   0   4     9632.68     9680.78     85.93 o 
   7   0   4        6.82       10.42      3.33 o 
   8   0   4    12727.40    12750.29    195.66 o 
   9   0   4       31.46       25.96      8.46 o 
  10   0   4     2049.75     2072.73     42.80 o 
  11   0   4     1347.34     1420.36     41.88 o 
  12   0   4      461.94      475.48     21.80 o 
  13   0   4      517.62      523.57     28.16 o 
  14   0   4      949.44     1000.47     39.91 o 
   1   1   4      695.50      583.41      7.42 o 
   2   1   4        1.48        2.65      0.96 o 
   3   1   4     8030.74     7902.52     50.51 o 
   4   1   4    10732.05    12027.98     93.47 o 
   5   1   4     4250.21     4025.23     31.85 o 
   6   1   4       48.58       53.02      3.80 o 
   7   1   4     5453.93     5470.54     34.14 o 
   8   1   4      114.55      106.66      6.45 o 
   9   1   4     1172.02     1139.25     12.75 o 
  10   1   4      329.92      305.41      8.15 o 
  11   1   4      581.04      579.60     15.55 o 
  12   1   4       27.71       21.27      4.37 o 
  13   1   4     1458.32     1440.48     25.50 o 
  14   1   4       42.23       43.21      9.39 o 
   0   2   4     1123.47     1127.02      8.83 o 
   1   2   4      625.67      706.79      5.49 o 
   2   2   4     3654.63     3684.02     17.46 o 
   3   2   4     1285.80     1293.81      7.77 o 
   4   2   4       57.20      133.87      3.92 o 
   5   2   4     4559.23     5258.73     32.56 o 
   6   2   4     4705.79     5176.29     33.41 o 
   7   2   4      231.75      226.83      8.39 o 
   8   2   4      148.37      158.34      9.02 o 
   9   2   4      491.92      480.37      9.83 o 
  10   2   4     1072.03     1091.64     20.36 o 
  11   2   4        7.27       10.48      4.50 o 
  12   2   4        6.54       15.63      4.40 o 
  13   2   4      240.47      222.36     20.03 o 
  14   2   4      472.08      528.43     14.93 o 
   1   3   4     2169.99     2113.56     11.49 o 
   2   3   4     1521.32     1657.90     13.21 o 
   3   3   4     1134.92     1088.21      9.16 o 
   4   3   4       87.71       99.61      3.64 o 
   5   3   4     3206.20     3094.78     21.36 o 
   6   3   4       66.69       91.67      5.24 o 
   7   3   4      966.73      966.18     14.13 o 
   8   3   4      154.57      184.89     12.23 o 
   9   3   4      540.71      578.38     13.22 o 
  10   3   4      117.27      119.15      8.49 o 
  11   3   4      117.54       98.69     10.19 o 
  12   3   4       23.29       21.16      5.43 o 
  13   3   4      225.44      230.87     14.89 o 
  14   3   4      255.45      229.44     24.47 o 
   0   4   4     3116.66     3526.69     40.90 o 
   1   4   4      935.43      976.06      9.24 o 
   2   4   4     3291.93     3438.20     21.49 o 
   3   4   4     4204.53     4647.12     31.73 o 
   4   4   4     1584.15     1440.54     13.96 o 
   5   4   4     6739.30     7337.54     47.78 o 
   6   4   4     4465.00     4250.79     28.28 o 
   7   4   4     1188.58     1200.09     14.73 o 
   8   4   4     2526.11     2522.69     26.72 o 
   9   4   4       98.92       81.64      9.17 o 
  10   4   4      617.06      625.03      9.94 o 
  11   4   4     1994.02     2023.38     31.93 o 
  12   4   4      302.79      314.45     14.39 o 
  13   4   4        0.01        8.11      4.67 o 
  14   4   4      481.82      441.17     21.28 o 
   1   5   4    15760.35    16025.89    114.67 o 
   2   5   4        5.93        9.71      2.19 o 
   3   5   4     2644.44     2526.08     20.21 o 
   4   5   4     1378.14     1550.88     14.83 o 
   5   5   4     9290.83     8980.93     60.52 o 
   6   5   4      321.63      302.66      6.25 o 
   7   5   4     4494.03     4650.20     45.91 o 
   8   5   4     1098.63     1174.22     21.84 o 
   9   5   4       10.67       19.93      4.12 o 
  10   5   4     1349.86     1435.69     19.24 o 
  11   5   4     2611.35     2574.28     29.55 o 
  12   5   4      743.02      729.44     17.90 o 
  13   5   4      391.19      420.38     17.02 o 
  14   5   4      419.09      415.79     28.55 o 
   0   6   4     9645.18     8993.35     76.51 o 
   1   6   4        0.68        6.67      2.28 o 
   2   6   4     7937.30     7589.46     70.89 o 
   3   6   4     3223.74     3487.02     25.50 o 
   4   6   4     1691.64     1575.14     16.48 o 
   5   6   4       49.84       30.98      3.51 o 
   6   6   4     2727.13     2653.64     19.91 o 
   7   6   4      844.44      847.43     10.42 o 
   8   6   4     2446.14     2473.78     31.71 o 
   9   6   4      623.97      600.88     11.70 o 
  10   6   4     1140.12     1101.01     23.29 o 
  11   6   4     2578.10     2593.65     36.58 o 
  12   6   4     1317.21     1430.81     30.23 o 
  13   6   4       38.35       24.80      6.19 o 
  14   6   4     2304.84     2350.14     37.20 o 
   1   7   4     5803.94     6206.97     43.71 o 
   2   7   4      207.05      170.75      7.50 o 
   3   7   4      794.62      641.80     10.29 o 
   4   7   4     1102.21     1123.45     13.48 o 
   5   7   4      709.14      673.39      9.70 o 
   6   7   4      244.41      283.37      7.28 o 
   7   7   4     1562.20     1528.74     22.42 o 
   8   7   4      284.92      277.87      8.53 o 
   9   7   4       19.47       20.80      4.55 o 
  10   7   4      124.38      119.12     11.88 o 
  11   7   4     2405.11     2388.08     33.50 o 
  12   7   4      144.75       97.08     13.54 o 
  13   7   4      420.41      428.60     21.64 o 
   0   8   4      581.51      579.45     19.17 o 
   1   8   4       45.12       56.59      6.50 o 
   2   8   4      325.79      361.51      7.02 o 
   3   8   4        0.36        6.63      2.58 o 
   4   8   4      190.23      186.42      6.32 o 
   5   8   4      246.39      269.75      7.82 o 
   6   8   4        2.94        6.22      2.98 o 
   7   8   4      101.08      111.32      8.34 o 
   8   8   4     3422.07     3555.61     34.74 o 
   9   8   4     1953.38     1945.06     22.38 o 
  10   8   4      446.78      456.15     17.32 o 
  11   8   4      112.31       94.95     12.56 o 
  12   8   4      296.77      297.35     20.66 o 
  13   8   4      244.55      260.80     28.14 o 
   1   9   4       13.77       19.01      4.72 o 
   2   9   4      294.40      290.38      7.50 o 
   3   9   4      564.64      647.84     10.68 o 
   4   9   4       38.86       42.69      5.94 o 
   5   9   4      721.78      741.43     10.01 o 
   6   9   4        0.52        9.77      3.76 o 
   7   9   4     1320.85     1212.78     17.50 o 
   8   9   4      268.28      274.93     11.04 o 
   9   9   4      425.69      428.42     12.60 o 
  10   9   4       77.12       73.04      9.57 o 
  11   9   4      729.72      720.04     21.40 o 
  12   9   4        3.12       11.20      5.24 o 
  13   9   4       18.21       21.04      6.24 o 
   0  10   4      418.07      439.17     20.21 o 
   1  10   4      460.27      513.24     11.24 o 
   2  10   4      978.04      958.40     15.83 o 
   3  10   4       67.85       62.72      7.38 o 
   4  10   4     4306.09     4255.70     28.42 o 
   5  10   4       71.20       82.00      9.18 o 
   6  10   4      864.98      793.16     17.53 o 
   7  10   4      369.52      378.37     11.25 o 
   8  10   4     1505.90     1481.95     18.05 o 
   9  10   4      118.77       87.13     12.54 o 
  10  10   4     1267.06     1254.22     25.53 o 
  11  10   4       92.26       93.68     13.17 o 
  12  10   4      841.86      831.54     31.43 o 
   1  11   4     1577.94     1570.31     23.58 o 
   2  11   4      340.56      387.28     11.86 o 
   3  11   4      879.32      869.49     14.12 o 
   4  11   4      583.39      613.24     14.11 o 
   5  11   4     1275.15     1209.45     17.85 o 
   6  11   4        9.00       12.13      3.47 o 
   7  11   4     3545.07     3601.71     39.40 o 
   8  11   4      168.58      152.91     16.64 o 
   9  11   4     2189.40     2272.84     38.10 o 
  10  11   4     1313.90     1247.16     22.67 o 
  11  11   4     3665.63     3899.24     47.87 o 
   0  12   4     2355.19     2267.94     36.71 o 
   1  12   4      530.91      491.91     14.70 o 
   2  12   4     8282.98     8571.50     77.19 o 
   3  12   4     1253.93     1209.31     19.97 o 
   4  12   4      375.44      359.54     14.75 o 
   5  12   4       42.80       37.83      6.12 o 
   6  12   4      673.70      666.10     13.41 o 
   7  12   4        0.00       11.34      5.14 o 
   8  12   4       26.13       27.12      6.89 o 
   9  12   4       38.08       28.89      7.24 o 
  10  12   4      698.15      666.80     20.10 o 
  11  12   4       18.60       23.47      7.39 o 
   1  13   4     2767.39     2798.94     36.90 o 
   2  13   4      985.19     1002.07     19.02 o 
   3  13   4        9.25       17.03      4.36 o 
   4  13   4       84.37       72.41      9.50 o 
   5  13   4      437.02      444.51     15.86 o 
   6  13   4     1108.44     1049.78     27.71 o 
   7  13   4      179.46      163.12     14.98 o 
   8  13   4       22.82       22.96      5.83 o 
   9  13   4       16.10       17.43      7.13 o 
  10  13   4       10.67       19.63      5.57 o 
   0  14   4      166.56      169.89     25.81 o 
   1  14   4      761.04      701.84     19.17 o 
   2  14   4      295.62      316.79     21.18 o 
   3  14   4        0.35       12.55      5.02 o 
   4  14   4        0.83       11.54      4.93 o 
   5  14   4      271.79      266.06     17.00 o 
   6  14   4      147.03      163.87     18.89 o 
   7  14   4       30.12       35.45      8.89 o 
   8  14   4       23.10       25.21      6.81 o 
   9  14   4        8.79        6.18      6.55 o 
   1  15   4     1521.35     1587.07     26.76 o 
   2  15   4      851.60      836.38     21.36 o 
   3  15   4     1767.42     1815.68     30.89 o 
   4  15   4      177.00      155.06     14.96 o 
   5  15   4       40.58       38.12      6.43 o 
   6  15   4        9.79       13.15      6.99 o 
   7  15   4       37.58       36.29      7.80 o 
   8  15   4       11.69       20.65      4.22 o 
   0  16   4      839.60      940.89     24.34 o 
   1  16   4        5.15       10.44      4.70 o 
   2  16   4     3064.85     3076.66     36.02 o 
   3  16   4      373.13      324.94     16.40 o 
   4  16   4     1187.13     1286.74     26.80 o 
   5  16   4       28.35       24.65      6.57 o 
   6  16   4      224.34      190.32     20.53 o 
   7  16   4      129.51      134.24     18.82 o 
   1  17   4      311.06      279.68     18.72 o 
   2  17   4        3.75       16.83      5.12 o 
   3  17   4     1005.84     1044.19     21.52 o 
   4  17   4      211.12      196.65     22.35 o 
   5  17   4      696.50      720.81     23.18 o 
   6  17   4      217.93      147.23     21.52 o 
   0  18   4       10.96       29.82     10.31 o 
   1  18   4      250.20      251.93     16.01 o 
   2  18   4      830.96      862.34     21.96 o 
   3  18   4        0.57        9.26      6.19 o 
   1   1   5      566.69      571.46      5.57 o 
   2   1   5       26.48       42.56      3.45 o 
   3   1   5      302.46      302.79      4.71 o 
   4   1   5      116.48      122.96      4.57 o 
   5   1   5     2398.79     2414.34     17.21 o 
   6   1   5      158.78      172.38      6.58 o 
   7   1   5     4604.71     4459.72     33.90 o 
   8   1   5      769.39      794.58     15.10 o 
   9   1   5     1903.73     1817.65     29.73 o 
  10   1   5      478.94      518.30     13.66 o 
  11   1   5      903.36      857.32     25.81 o 
  12   1   5      677.67      690.34     17.04 o 
  13   1   5      100.45      106.81     13.53 o 
  14   1   5      121.91      129.61     18.82 o 
   0   2   5    11650.21    12230.16    116.64 o 
   1   2   5      403.01      426.36      5.79 o 
   2   2   5     2243.72     2149.17     14.77 o 
   3   2   5       67.27       78.69      4.12 o 
   4   2   5     9137.68     9158.85     60.76 o 
   5   2   5      230.79      259.59      5.92 o 
   6   2   5     6670.07     6538.48     41.15 o 
   7   2   5      362.33      357.71      6.54 o 
   8   2   5     1155.40     1074.29     19.20 o 
   9   2   5        3.09       10.07      3.47 o 
  10   2   5     2390.81     2331.97     28.42 o 
  11   2   5       12.52       22.37      4.85 o 
  12   2   5      564.92      603.14     18.24 o 
  13   2   5      506.04      504.22     13.61 o 
  14   2   5      759.78      753.62     21.70 o 
   1   3   5     7184.53     6887.53     35.14 o 
   2   3   5     2013.99     2055.26     16.40 o 
   3   3   5     4432.56     4267.22     30.05 o 
   4   3   5     8459.66     8740.60    107.11 o 
   5   3   5     1501.23     1467.68     12.21 o 
   6   3   5       23.98       26.32      3.36 o 
   7   3   5     2397.27     2401.15     21.56 o 
   8   3   5     2686.92     2708.08     24.81 o 
   9   3   5     5134.46     5144.90     47.28 o 
  10   3   5       22.61       22.69      4.82 o 
  11   3   5      902.41      885.01     16.93 o 
  12   3   5        2.81        9.41      4.34 o 
  13   3   5     1093.04     1113.94     19.45 o 
  14   3   5      402.37      313.28     17.11 o 
   0   4   5     1946.21     1752.91     19.44 o 
   1   4   5      163.40      235.94      4.31 o 
   2   4   5     4621.62     4414.28     34.42 o 
   3   4   5      116.46      160.08      7.70 o 
   4   4   5     7907.06     7910.39     55.33 o 
   5   4   5       84.56      103.17      6.94 o 
   6   4   5       10.39        8.98      2.85 o 
   7   4   5      808.43      806.74     11.97 o 
   8   4   5      106.71      119.41      8.58 o 
   9   4   5      177.77      180.67     11.09 o 
  10   4   5      352.90      379.86     10.54 o 
  11   4   5        0.03        6.57      3.36 o 
  12   4   5     1235.84     1272.11     20.39 o 
  13   4   5      557.96      562.79     15.91 o 
  14   4   5      526.97      555.70     21.89 o 
   1   5   5        3.65        9.30      2.09 o 
   2   5   5     2299.70     2329.88     20.98 o 
   3   5   5       32.36       46.89      6.23 o 
   4   5   5      340.51      426.30      8.44 o 
   5   5   5      148.61      105.63      6.59 o 
   6   5   5       25.60       14.91      2.68 o 
   7   5   5      166.06      154.21      6.13 o 
   8   5   5       37.95       32.71      4.26 o 
   9   5   5     2685.60     2779.07     31.07 o 
  10   5   5      182.30      183.51     14.14 o 
  11   5   5       63.93       55.83      8.14 o 
  12   5   5       81.73       53.38     10.41 o 
  13   5   5      184.71      152.07     18.22 o 
   0   6   5     3881.89     4189.68     37.99 o 
   1   6   5     1384.78     1461.24     16.16 o 
   2   6   5      393.84      523.10      8.00 o 
   3   6   5     4521.26     4658.45     33.85 o 
   4   6   5      260.65      263.94      9.89 o 
   5   6   5        7.56        6.84      3.39 o 
   6   6   5      538.99      548.37     10.93 o 
   7   6   5     1386.35     1366.31     13.53 o 
   8   6   5     4211.96     4296.24     41.25 o 
   9   6   5      845.71      821.72     14.09 o 
  10   6   5      103.07      109.32     10.21 o 
  11   6   5      430.75      446.44     14.12 o 
  12   6   5       22.33       20.69      6.51 o 
  13   6   5      111.28      123.56     15.44 o 
   1   7   5     2812.80     2741.50     21.98 o 
   2   7   5       25.67        9.68      2.69 o 
   3   7   5     1262.86     1136.71     13.93 o 
   4   7   5      111.21       83.04     10.63 o 
   5   7   5     1731.57     1706.06     20.00 o 
   6   7   5     2083.27     2148.90     26.78 o 
   7   7   5        6.75        8.55      4.20 o 
   8   7   5      430.53      432.31     14.58 o 
   9   7   5     2651.75     2591.40     25.92 o 
  10   7   5      164.58      167.32     14.36 o 
  11   7   5      166.19      185.71     16.90 o 
  12   7   5       11.64       14.68      5.78 o 
  13   7   5      671.24      724.29     22.38 o 
   0   8   5     3158.23     3219.78     32.98 o 
   1   8   5      490.66      531.10     10.66 o 
   2   8   5     2493.22     2364.51     22.05 o 
   3   8   5      643.32      648.45     13.69 o 
   4   8   5     2401.64     2442.69     29.87 o 
   5   8   5      557.12      622.34     11.70 o 
   6   8   5     1728.58     1660.37     17.15 o 
   7   8   5     2571.00     2552.45     29.18 o 
   8   8   5     7062.12     7078.00     74.59 o 
   9   8   5       11.29       16.56      5.40 o 
  10   8   5     1227.21     1227.51     29.80 o 
  11   8   5       26.18       16.30      5.22 o 
  12   8   5      966.78      998.58     20.53 o 
   1   9   5     6824.56     7145.28     55.61 o 
   2   9   5      980.77      953.23     14.27 o 
   3   9   5     1132.18     1089.28     14.40 o 
   4   9   5      172.61      162.01      6.44 o 
   5   9   5     4068.40     4135.24     39.45 o 
   6   9   5      254.53      251.02      8.55 o 
   7   9   5      175.18      150.43     14.52 o 
   8   9   5       13.64       24.39      6.24 o 
   9   9   5     2860.18     2819.04     42.68 o 
  10   9   5       12.27       19.71      4.98 o 
  11   9   5     1113.49     1165.16     31.09 o 
  12   9   5       51.72       28.44      6.67 o 
   0  10   5     5042.58     5307.56     45.21 o 
   1  10   5      179.01      155.30     13.46 o 
   2  10   5       48.98       27.78      4.38 o 
   3  10   5      380.04      351.61      9.58 o 
   4  10   5     3757.38     3659.80     35.89 o 
   5  10   5      197.97      170.78     10.43 o 
   6  10   5        4.63        8.10      2.56 o 
   7  10   5     5739.27     5867.07     53.18 o 
   8  10   5     1439.31     1404.64     29.54 o 
   9  10   5        0.01       14.06      6.37 o 
  10  10   5       30.82       30.45      7.67 o 
  11  10   5       29.84       26.59      7.41 o 
  12  10   5      839.23      860.83     20.00 o 
   1  11   5        0.02        7.64      4.14 o 
   2  11   5     1093.20      964.07     13.23 o 
   3  11   5       10.87       14.79      4.31 o 
   4  11   5       77.73       57.46      6.84 o 
   5  11   5        3.00        7.16      3.16 o 
   6  11   5      174.50      164.85     12.68 o 
   7  11   5       11.37       11.11      4.55 o 
   8  11   5       26.99       18.32      5.30 o 
   9  11   5       24.64       22.26      6.11 o 
  10  11   5      169.83      125.33     17.28 o 
  11  11   5      101.04       81.68     14.15 o 
   0  12   5     2007.35     2053.10     38.03 o 
   1  12   5      414.37      374.92     12.46 o 
   2  12   5      673.67      721.71     14.56 o 
   3  12   5        3.57       11.63      4.22 o 
   4  12   5        5.13       10.15      4.04 o 
   5  12   5      149.27      137.66     13.39 o 
   6  12   5     3369.18     3481.49     37.06 o 
   7  12   5      567.94      503.68     14.09 o 
   8  12   5      163.04      146.93     18.15 o 
   9  12   5      452.04      434.10     18.93 o 
  10  12   5      313.79      274.77     16.66 o 
   1  13   5     2392.02     2382.77     27.55 o 
   2  13   5      299.83      268.70     13.75 o 
   3  13   5     1851.29     1813.37     21.48 o 
   4  13   5        8.26       17.08      5.37 o 
   5  13   5     1051.58     1056.68     22.20 o 
   6  13   5       40.54       29.52      6.52 o 
   7  13   5      858.30      808.95     20.74 o 
   8  13   5        6.53       12.14      5.37 o 
   9  13   5      199.54      193.27     21.66 o 
  10  13   5      975.32     1041.58     29.44 o 
   0  14   5     3295.92     3233.30     56.84 o 
   1  14   5       36.59       40.56      6.43 o 
   2  14   5      109.79      140.27     16.08 o 
   3  14   5       46.94       25.42      4.92 o 
   4  14   5     1694.30     1770.26     39.22 o 
   5  14   5      233.99      194.77     17.60 o 
   6  14   5     1713.74     1761.75     31.90 o 
   7  14   5        9.08       13.18      6.98 o 
   8  14   5     1319.55     1233.17     29.56 o 
   9  14   5       82.62       58.30      9.59 o 
   1  15   5      361.85      358.98     15.23 o 
   2  15   5      150.26      141.42     14.26 o 
   3  15   5     2493.39     2447.40     29.10 o 
   4  15   5       73.40       59.53      8.64 o 
   5  15   5      332.61      313.40     17.86 o 
   6  15   5        2.14       17.42      4.37 o 
   7  15   5       17.39       20.04     12.15 o 
   8  15   5      191.97      122.49     18.33 o 
   0  16   5       64.09       45.22     11.98 o 
   1  16   5       26.98       13.54      5.77 o 
   2  16   5       93.26       81.64     11.59 o 
   3  16   5      210.44      132.71     15.22 o 
   4  16   5       18.87       33.88      7.41 o 
   5  16   5       11.06       14.10      5.30 o 
   6  16   5      893.58      907.85     19.89 o 
   1  17   5      261.49      275.57     22.94 o 
   2  17   5      235.09      181.25     22.92 o 
   3  17   5       18.59       18.89      5.18 o 
   4  17   5        0.32       17.60      6.28 o 
   0  18   5      356.60      318.88     34.02 o 
   1  18   5       26.15       19.27      7.99 o 
   0   0   6     3541.14     3401.12     42.90 o 
   1   0   6      216.43      271.29      6.39 o 
   2   0   6     3560.70     3421.49     31.72 o 
   3   0   6       92.95       75.74      7.14 o 
   4   0   6    11567.48    11516.13     94.88 o 
   5   0   6       92.73      112.57      7.23 o 
   6   0   6     5385.44     5433.02     62.55 o 
   7   0   6      143.72      159.19     10.36 o 
   8   0   6     2966.72     2949.46     48.89 o 
   9   0   6      376.89      359.59     14.79 o 
  10   0   6       13.20       13.42      5.63 o 
  11   0   6     1102.80     1019.10     35.76 o 
  12   0   6     6762.43     7066.27     73.55 o 
  13   0   6       52.38       27.06      9.33 o 
   1   1   6     7093.04     7067.35     62.92 o 
   2   1   6     3385.52     3701.41     27.54 o 
   3   1   6     4028.90     3926.26     30.20 o 
   4   1   6        0.21        3.85      1.48 o 
   5   1   6     5046.24     5054.57     44.45 o 
   6   1   6     1064.10     1050.04     13.32 o 
   7   1   6      982.80      915.25     11.77 o 
   8   1   6       23.06       17.53      2.76 o 
   9   1   6      420.72      419.51     13.87 o 
  10   1   6      173.26      137.95     15.37 o 
  11   1   6     1609.46     1545.84     27.15 o 
  12   1   6      121.48      103.17     12.86 o 
  13   1   6     1595.38     1663.64     28.20 o 
   0   2   6      514.92      418.71      6.49 o 
   1   2   6       33.74       45.03      3.57 o 
   2   2   6      123.39      174.90      5.77 o 
   3   2   6       11.95       14.44      2.57 o 
   4   2   6      723.02      758.59      8.33 o 
   5   2   6      456.69      473.04      6.07 o 
   6   2   6     2779.10     2806.76     21.63 o 
   7   2   6      441.49      413.71      6.77 o 
   8   2   6        3.12        4.40      2.05 o 
   9   2   6      147.10      143.65     12.68 o 
  10   2   6       23.94       18.54      3.88 o 
  11   2   6      513.57      463.10     14.14 o 
  12   2   6     1330.76     1389.28     22.28 o 
  13   2   6        6.49       12.80      5.61 o 
   1   3   6      549.39      534.06      5.97 o 
   2   3   6     1657.48     2027.65     17.64 o 
   3   3   6     2800.30     3022.66     26.88 o 
   4   3   6       11.04        5.27      2.06 o 
   5   3   6      305.01      321.09     10.63 o 
   6   3   6       98.01      112.15      6.90 o 
   7   3   6       78.86       80.75      5.32 o 
   8   3   6      232.05      204.27      8.57 o 
   9   3   6     2013.97     2030.76     24.38 o 
  10   3   6     1017.44     1015.52     14.99 o 
  11   3   6       29.53       17.74      5.02 o 
  12   3   6       30.66       22.47      6.41 o 
  13   3   6        0.15        3.48      5.28 o 
   0   4   6      854.54      667.74      7.35 o 
   1   4   6       76.74       93.17      6.49 o 
   2   4   6     9108.20     9595.14     73.88 o 
   3   4   6        9.73       10.90      4.08 o 
   4   4   6       20.24       10.01      2.51 o 
   5   4   6        0.06        9.18      2.24 o 
   6   4   6     2419.25     2398.86     21.91 o 
   7   4   6     1659.89     1638.82     12.17 o 
   8   4   6       28.55       25.56      3.88 o 
   9   4   6      214.82      248.97     10.35 o 
  10   4   6     1598.14     1642.29     25.08 o 
  11   4   6       52.27       54.44      9.71 o 
  12   4   6      414.02      388.88     19.76 o 
  13   4   6       51.96       42.12      8.26 o 
   1   5   6     2781.06     2617.49     17.61 o 
   2   5   6       14.17       39.13      4.63 o 
   3   5   6     3600.02     3635.85     32.03 o 
   4   5   6     1282.49     1330.76     23.61 o 
   5   5   6       38.04       25.69      3.40 o 
   6   5   6        7.04        7.73      2.99 o 
   7   5   6     2735.74     2675.18     28.99 o 
   8   5   6       25.97       17.49      3.26 o 
   9   5   6     1936.48     1942.25     24.69 o 
  10   5   6      529.82      573.71     12.64 o 
  11   5   6     2734.74     2792.96     39.55 o 
  12   5   6      157.78      141.06     20.93 o 
  13   5   6      929.78     1014.94     25.05 o 
   0   6   6     2828.34     2755.81     25.71 o 
   1   6   6        0.87        7.39      1.88 o 
   2   6   6      886.15      831.34     11.04 o 
   3   6   6      404.72      435.60      9.73 o 
   4   6   6      717.48      629.57     10.89 o 
   5   6   6       85.50       72.23      6.85 o 
   6   6   6     9100.64     9289.10     36.90 o 
   7   6   6     4249.14     4195.37     43.49 o 
   8   6   6      444.89      488.82     15.45 o 
   9   6   6        3.21       10.87      5.63 o 
  10   6   6     2323.53     2360.69     36.79 o 
  11   6   6      638.87      614.39     21.40 o 
  12   6   6      911.05      926.74     21.18 o 
  13   6   6      127.33      109.01     19.98 o 
   1   7   6     2726.04     2769.24     26.02 o 
   2   7   6      571.05      567.27     11.34 o 
   3   7   6     2644.10     2601.83     24.56 o 
   4   7   6     1111.86     1106.17     14.18 o 
   5   7   6       26.99       37.93      5.40 o 
   6   7   6     1962.94     2016.39     26.04 o 
   7   7   6     3252.64     3271.77     34.89 o 
   8   7   6       27.24       27.16      5.80 o 
   9   7   6     1120.43     1117.84     21.89 o 
  10   7   6       67.29       70.72      7.05 o 
  11   7   6      720.05      756.61     18.25 o 
  12   7   6       20.53       28.69      6.19 o 
   0   8   6     1286.56     1290.75     18.33 o 
   1   8   6      236.97      225.87      8.91 o 
   2   8   6      929.93      926.31     14.51 o 
   3   8   6      691.30      646.47     11.39 o 
   4   8   6        1.02        8.75      4.34 o 
   5   8   6      660.16      635.88     12.82 o 
   6   8   6      333.77      330.23     13.04 o 
   7   8   6     1005.59     1000.69     15.80 o 
   8   8   6      516.13      483.17     19.80 o 
   9   8   6       66.60       70.65      7.84 o 
  10   8   6        1.77       14.75      4.84 o 
  11   8   6        2.67       12.77      5.68 o 
  12   8   6      116.16       93.18     15.74 o 
   1   9   6        1.95       12.55      2.86 o 
   2   9   6        0.14        4.64      2.52 o 
   3   9   6     1016.41      931.54     19.60 o 
   4   9   6      951.21      922.83     13.52 o 
   5   9   6      352.82      350.91     13.26 o 
   6   9   6     1298.18     1243.01     19.81 o 
   7   9   6      264.79      250.45     10.48 o 
   8   9   6       72.60       68.02      9.65 o 
   9   9   6       15.92       14.47      4.69 o 
  10   9   6      251.68      258.03     20.13 o 
  11   9   6      955.32      891.27     27.28 o 
   0  10   6     1395.07     1302.72     29.21 o 
   1  10   6      464.94      500.04      9.76 o 
   2  10   6     1800.67     1769.52     22.38 o 
   3  10   6      767.54      782.72     17.09 o 
   4  10   6     5715.71     5732.06     57.49 o 
   5  10   6     2631.40     2672.13     31.04 o 
   6  10   6      685.02      686.92     17.11 o 
   7  10   6      151.71      154.69     14.21 o 
   8  10   6      284.65      239.30     14.25 o 
   9  10   6        1.26       12.99      4.57 o 
  10  10   6      178.49      172.36     22.59 o 
  11  10   6      333.52      303.29     19.73 o 
   1  11   6     1551.53     1633.56     20.46 o 
   2  11   6      292.81      341.95     14.51 o 
   3  11   6     7704.13     8110.02     75.29 o 
   4  11   6        0.02       13.65      4.75 o 
   5  11   6     1003.08      958.34     15.96 o 
   6  11   6        7.22       12.71      3.45 o 
   7  11   6     1392.53     1361.49     23.17 o 
   8  11   6        4.97       13.14      6.39 o 
   9  11   6     2208.66     2172.00     30.13 o 
  10  11   6       31.63       25.00      7.44 o 
   0  12   6      384.04      391.63     21.06 o 
   1  12   6      120.23      139.09     11.69 o 
   2  12   6     3367.46     3459.66     38.87 o 
   3  12   6        1.30        6.96      5.63 o 
   4  12   6      615.22      678.49     15.30 o 
   5  12   6      393.41      339.22     22.55 o 
   6  12   6     4423.53     4317.54     59.72 o 
   7  12   6       16.14       28.52      7.14 o 
   8  12   6      443.65      472.91     21.38 o 
   9  12   6       49.81       33.45      9.23 o 
  10  12   6      745.77      796.71     20.96 o 
   1  13   6       37.48       55.25      8.08 o 
   2  13   6      431.02      415.02     16.00 o 
   3  13   6       38.31       33.64      6.18 o 
   4  13   6      741.61      725.56     21.52 o 
   5  13   6       95.69       88.80     11.02 o 
   6  13   6       35.78       34.75      6.44 o 
   7  13   6      397.20      381.42     18.72 o 
   8  13   6       60.94       35.25      8.30 o 
   9  13   6      796.64      821.15     26.16 o 
   0  14   6        8.56       15.51      4.79 o 
   1  14   6       90.35       75.58      9.25 o 
   2  14   6       69.05       57.85     10.02 o 
   3  14   6      195.73      206.14     13.51 o 
   4  14   6      254.30      204.07     20.40 o 
   5  14   6      567.40      551.52     16.45 o 
   6  14   6       34.53       42.58      8.06 o 
   7  14   6        9.80       11.96      6.69 o 
   8  14   6       18.17       27.78      7.68 o 
   1  15   6      206.66      219.62     15.24 o 
   2  15   6       60.66       44.68      7.59 o 
   3  15   6      122.50      124.91     13.75 o 
   4  15   6      192.32      214.84     20.93 o 
   5  15   6     1075.93     1073.56     23.38 o 
   6  15   6      256.82      220.80     20.22 o 
   7  15   6      164.63      136.87     21.92 o 
   0  16   6      733.96      810.32     26.75 o 
   1  16   6      184.88      158.43     19.20 o 
   2  16   6      258.69      279.28     21.03 o 
   3  16   6       82.98       55.15      9.85 o 
   4  16   6      430.76      410.61     26.27 o 
   5  16   6       13.15       14.71      6.46 o 
   1  17   6     1291.73     1366.64     22.49 o 
   2  17   6       85.80       72.63     12.53 o 
   3  17   6      273.02      249.37     30.24 o 
   1   1   7     8969.60     8763.11     73.52 o 
   2   1   7       22.14       32.27      3.34 o 
   3   1   7     1944.01     1832.21     16.65 o 
   4   1   7       25.64       18.30      2.91 o 
   5   1   7        7.51       10.11      2.91 o 
   6   1   7      137.49      116.82      7.59 o 
   7   1   7       13.07       14.80      3.75 o 
   8   1   7      410.45      406.67      9.68 o 
   9   1   7       40.80       25.77      5.67 o 
  10   1   7       79.38       69.91     10.39 o 
  11   1   7      981.79     1010.50     22.01 o 
  12   1   7       61.25       52.52      8.32 o 
  13   1   7      442.17      506.75     19.75 o 
   0   2   7    17121.99    17593.13    105.98 o 
   1   2   7       47.80       50.63      4.55 o 
   2   2   7     2256.41     1936.52     18.26 o 
   3   2   7     1511.94     1614.55     13.44 o 
   4   2   7     1224.45     1236.90     13.06 o 
   5   2   7        6.97        7.61      1.91 o 
   6   2   7     2094.15     2110.24     22.32 o 
   7   2   7     1234.74     1281.87     16.15 o 
   8   2   7      795.75      796.90     10.83 o 
   9   2   7      148.95      138.38     12.80 o 
  10   2   7     1757.66     1787.43     29.70 o 
  11   2   7       24.14       17.06      5.55 o 
  12   2   7     1017.85     1065.94     25.27 o 
  13   2   7       53.09       35.51      8.49 o 
   1   3   7     3975.39     4056.99     28.26 o 
   2   3   7      257.69      245.73      5.92 o 
   3   3   7     3794.18     3806.88     28.45 o 
   4   3   7       67.30       66.07      7.21 o 
   5   3   7     1285.42     1268.39     15.05 o 
   6   3   7      613.41      584.06     14.31 o 
   7   3   7     1177.67     1178.78     15.16 o 
   8   3   7       41.98       36.11      4.65 o 
   9   3   7     4385.90     4370.90     42.69 o 
  10   3   7        1.04        9.00      3.56 o 
  11   3   7     2504.51     2643.69     41.48 o 
  12   3   7       13.01       18.12      5.77 o 
  13   3   7      555.17      575.69     20.29 o 
   0   4   7      222.57      200.44      8.97 o 
   1   4   7      107.97      123.80      7.56 o 
   2   4   7      145.15      122.12      6.76 o 
   3   4   7        0.60        8.67      3.20 o 
   4   4   7     2161.61     2215.60     25.29 o 
   5   4   7      106.02      103.13      6.96 o 
   6   4   7     2781.83     2869.62     30.34 o 
   7   4   7      284.58      295.66     11.95 o 
   8   4   7     4683.83     4713.72     44.08 o 
   9   4   7       69.11       63.10      7.73 o 
  10   4   7      391.50      448.77     14.66 o 
  11   4   7      411.53      338.45     20.85 o 
  12   4   7     1037.10      991.81     26.85 o 
   1   5   7       64.61       55.98      3.91 o 
   2   5   7      226.83      236.52     12.58 o 
   3   5   7      818.23      815.09     15.79 o 
   4   5   7      530.83      592.23     10.85 o 
   5   5   7     3019.17     3048.95     26.33 o 
   6   5   7     1081.55     1105.24     17.83 o 
   7   5   7      438.15      435.62     10.12 o 
   8   5   7       45.43       47.31      7.12 o 
   9   5   7        1.81        7.06      4.05 o 
  10   5   7       25.19       32.91      6.45 o 
  11   5   7       48.15       32.37     11.83 o 
  12   5   7        0.27       14.34      5.98 o 
   0   6   7     2256.28     2411.85     28.19 o 
   1   6   7      240.04      248.03      7.88 o 
   2   6   7       63.44       59.23      5.52 o 
   3   6   7      312.98      310.82      7.17 o 
   4   6   7      242.75      220.38      5.92 o 
   5   6   7     1247.31     1211.00     15.15 o 
   6   6   7      229.66      234.77     12.89 o 
   7   6   7      127.10      110.62     10.22 o 
   8   6   7      602.40      603.00     15.65 o 
   9   6   7      321.26      302.36     15.02 o 
  10   6   7      442.93      390.21     16.17 o 
  11   6   7       39.96       26.38      6.77 o 
  12   6   7       62.54       54.65     11.93 o 
   1   7   7     2601.27     2539.50     21.32 o 
   2   7   7      681.82      702.87     14.16 o 
   3   7   7     1542.76     1620.90     15.73 o 
   4   7   7      344.11      361.41      9.23 o 
   5   7   7      533.79      578.02     12.46 o 
   6   7   7       55.14       54.56      6.82 o 
   7   7   7      797.35      836.13     14.38 o 
   8   7   7        3.73       14.60      4.88 o 
   9   7   7     7465.58     7636.97    108.39 o 
  10   7   7      118.78       94.05     12.42 o 
  11   7   7       17.05       28.00      7.55 o 
  12   7   7       19.68       18.07      6.77 o 
   0   8   7     2482.66     2164.08     25.12 o 
   1   8   7      140.90      152.92      6.89 o 
   2   8   7     4574.08     4515.56     30.90 o 
   3   8   7      564.75      582.52     13.29 o 
   4   8   7     1564.01     1547.94     19.59 o 
   5   8   7     2159.78     2149.45     26.43 o 
   6   8   7     2713.12     2733.12     27.97 o 
   7   8   7      414.35      376.53     14.02 o 
   8   8   7      438.28      414.87     21.30 o 
   9   8   7      661.73      688.97     25.66 o 
  10   8   7      984.57      922.50     21.45 o 
  11   8   7      238.30      168.03     19.03 o 
   1   9   7     1970.48     1989.97     21.61 o 
   2   9   7      398.99      374.30     12.12 o 
   3   9   7     2526.21     2521.54     40.09 o 
   4   9   7     1357.96     1418.04     20.54 o 
   5   9   7      306.60      340.10     13.43 o 
   6   9   7      139.10      130.34     11.29 o 
   7   9   7     1447.33     1437.29     26.13 o 
   8   9   7     1300.05     1250.88     26.24 o 
   9   9   7     4651.46     4688.12     40.51 o 
  10   9   7       43.67       39.70      8.98 o 
  11   9   7      132.68      103.68     17.08 o 
   0  10   7     1147.27     1023.67     22.18 o 
   1  10   7       37.27       41.87      6.65 o 
   2  10   7        8.84       14.18      3.84 o 
   3  10   7      886.40      869.40     20.44 o 
   4  10   7     2402.44     2452.84     29.36 o 
   5  10   7     1268.61     1131.82     17.86 o 
   6  10   7     1811.84     1896.32     25.05 o 
   7  10   7      764.57      719.52     19.95 o 
   8  10   7      292.97      269.34     19.34 o 
   9  10   7       95.21       96.92     11.71 o 
  10  10   7      242.86      159.57     20.21 o 
   1  11   7      400.35      338.05     15.31 o 
   2  11   7       32.68       27.36      5.75 o 
   3  11   7      746.47      759.35     16.13 o 
   4  11   7       95.97      104.88     13.57 o 
   5  11   7      361.27      343.48     16.07 o 
   6  11   7      238.59      194.27     20.06 o 
   7  11   7       70.52       55.47      9.66 o 
   8  11   7      226.75      200.53     20.13 o 
   9  11   7       48.18       31.02      8.63 o 
   0  12   7      317.25      367.00     27.20 o 
   1  12   7       34.29       21.82      5.56 o 
   2  12   7      329.06      317.38     12.36 o 
   3  12   7        1.36       10.53      5.17 o 
   4  12   7      298.99      308.41     21.37 o 
   5  12   7     1207.40     1140.57     26.53 o 
   6  12   7     1151.69     1093.13     23.46 o 
   7  12   7       55.31       30.59      8.32 o 
   8  12   7      139.71      125.07     19.50 o 
   9  12   7      215.50      175.86     21.31 o 
   1  13   7     1624.59     1640.42     33.10 o 
   2  13   7      133.61       94.59     13.04 o 
   3  13   7      371.32      385.23     16.18 o 
   4  13   7        4.04       11.01      5.55 o 
   5  13   7     1650.39     1681.31     24.57 o 
   6  13   7      166.84      125.97     17.78 o 
   7  13   7     1654.02     1668.08     28.18 o 
   8  13   7       44.51       43.52      8.80 o 
   0  14   7      111.96      145.48     19.73 o 
   1  14   7       81.89       68.32      9.78 o 
   2  14   7       65.02       60.50      9.32 o 
   3  14   7       85.78       55.95      8.67 o 
   4  14   7     4909.61     5038.33     68.42 o 
   5  14   7        0.01       11.06      5.79 o 
   6  14   7     1655.65     1751.26     31.96 o 
   7  14   7      159.02      134.89     19.68 o 
   1  15   7      155.25      115.08     17.62 o 
   2  15   7      267.74      227.40     21.40 o 
   3  15   7      903.33      859.12     20.31 o 
   4  15   7        8.69       10.88      6.75 o 
   5  15   7      672.93      718.09     20.35 o 
   0  16   7      841.88      793.22     32.37 o 
   1  16   7       15.86       14.96      5.27 o 
   2  16   7      278.21      268.83     23.89 o 
   3  16   7       40.14       30.89      7.48 o 
   0   0   8      928.80      727.53     20.89 o 
   1   0   8       11.04       16.34      3.47 o 
   2   0   8     5209.37     5254.34     69.15 o 
   3   0   8       71.49       92.13     12.36 o 
   4   0   8     4821.80     4872.85     36.33 o 
   5   0   8     5683.64     5799.29     55.02 o 
   6   0   8     1672.09     1636.43     45.24 o 
   7   0   8      238.95      274.53     15.68 o 
   8   0   8      290.96      235.71     13.47 o 
   9   0   8       18.80       13.73      5.76 o 
  10   0   8      100.41       82.87     19.54 o 
  11   0   8      223.70      239.00     36.54 o 
  12   0   8     3561.58     3730.96    169.60 o 
   1   1   8     2099.15     1983.69     17.94 o 
   2   1   8       79.30       80.18      6.58 o 
   3   1   8     3386.61     3426.07     29.44 o 
   4   1   8      698.43      730.15     12.83 o 
   5   1   8     1692.14     1600.61     12.77 o 
   6   1   8        0.11        9.41      2.40 o 
   7   1   8      774.67      733.84      9.67 o 
   8   1   8     1233.56     1082.03     24.38 o 
   9   1   8      782.37      739.72     26.04 o 
  10   1   8      253.37      224.98     21.60 o 
  11   1   8      911.32      945.43     24.83 o 
  12   1   8       63.57       47.23     12.06 o 
   0   2   8     1067.18     1064.67     18.34 o 
   1   2   8     1684.76     1809.26     16.84 o 
   2   2   8      664.63      705.12     13.17 o 
   3   2   8        7.02        9.12      2.27 o 
   4   2   8      939.75      956.78      8.77 o 
   5   2   8       46.71       52.38      5.68 o 
   6   2   8     4287.72     4420.15     51.65 o 
   7   2   8        0.21        4.68      3.40 o 
   8   2   8      181.59      114.79     12.10 o 
   9   2   8       32.79       38.41      6.50 o 
  10   2   8      693.43      665.60     19.72 o 
  11   2   8      123.10      117.11     16.88 o 
  12   2   8      192.96      166.10     34.68 o 
   1   3   8      556.11      506.01     11.20 o 
   2   3   8      112.25      110.00      8.65 o 
   3   3   8       18.25       15.40      2.68 o 
   4   3   8      902.52      903.42     12.44 o 
   5   3   8      158.15      139.80     11.86 o 
   6   3   8        1.46        8.34      3.74 o 
   7   3   8     1072.99     1101.33     21.51 o 
   8   3   8      344.02      279.25     11.37 o 
   9   3   8      167.80      139.49     15.00 o 
  10   3   8       17.96       21.20      6.53 o 
  11   3   8       54.01       53.10      8.75 o 
  12   3   8        0.42        9.69      8.86 o 
   0   4   8     2107.28     2123.51     31.96 o 
   1   4   8     1599.47     1745.20     17.27 o 
   2   4   8     1379.13     1386.33     15.64 o 
   3   4   8      484.78      464.38     12.57 o 
   4   4   8     1402.24     1379.33     14.40 o 
   5   4   8      178.98      182.76     14.65 o 
   6   4   8      357.80      353.40     10.51 o 
   7   4   8       26.49       27.99      5.57 o 
   8   4   8     1375.65     1383.55     19.97 o 
   9   4   8      235.44      159.72     17.69 o 
  10   4   8      298.66      333.00     28.27 o 
  11   4   8       20.33       15.37      5.72 o 
  12   4   8      682.15      644.90     28.30 o 
   1   5   8     3159.24     3160.51     28.96 o 
   2   5   8       10.46        9.41      2.26 o 
   3   5   8     1033.62     1008.99     14.21 o 
   4   5   8      206.20      224.57     12.41 o 
   5   5   8     1661.67     1691.87     23.73 o 
   6   5   8      293.47      316.46     11.34 o 
   7   5   8     1917.71     1917.31     25.64 o 
   8   5   8      165.48      141.49     13.49 o 
   9   5   8     3406.74     3639.40     43.00 o 
  10   5   8       40.22       43.64      8.49 o 
  11   5   8     2263.70     2276.61     35.83 o 
   0   6   8     6493.27     6706.88     49.07 o 
   1   6   8      747.62      796.59      9.77 o 
   2   6   8     1636.67     1652.54     21.82 o 
   3   6   8      441.91      452.60     10.19 o 
   4   6   8     5469.87     5588.77     60.27 o 
   5   6   8       38.13       50.12      7.49 o 
   6   6   8     1883.38     1841.05     24.99 o 
   7   6   8      254.21      244.54     16.34 o 
   8   6   8     1722.83     1825.03     32.56 o 
   9   6   8      317.12      290.53     19.50 o 
  10   6   8      248.69      233.86     22.03 o 
  11   6   8      608.79      614.69     27.04 o 
   1   7   8     1597.74     1580.54     17.50 o 
   2   7   8      151.26      164.17     13.78 o 
   3   7   8      167.24      160.81     14.98 o 
   4   7   8      162.46      149.25     14.24 o 
   5   7   8       41.65       43.63      7.58 o 
   6   7   8      324.16      301.34     13.50 o 
   7   7   8     1319.46     1364.87     27.09 o 
   8   7   8      141.56      104.53     12.03 o 
   9   7   8     1579.35     1627.59     24.16 o 
  10   7   8     1052.54     1008.31     21.62 o 
  11   7   8      540.27      565.83     23.35 o 
   0   8   8      763.17      710.09     15.91 o 
   1   8   8      382.45      378.81      7.40 o 
   2   8   8       37.94       36.43      6.17 o 
   3   8   8     1971.99     1902.80     26.05 o 
   4   8   8       83.56       82.29     11.35 o 
   5   8   8      100.73       81.18     10.46 o 
   6   8   8      149.85      119.66     13.39 o 
   7   8   8       49.87       41.77      8.04 o 
   8   8   8      177.64      125.37     16.52 o 
   9   8   8       39.10       37.30      7.75 o 
  10   8   8      134.20       96.00     14.32 o 
   1   9   8      371.53      367.94     11.80 o 
   2   9   8      195.08      153.15     13.82 o 
   3   9   8     2444.39     2435.16     43.89 o 
   4   9   8      449.22      482.44     18.75 o 
   5   9   8      641.83      689.98     15.99 o 
   6   9   8       34.39       29.09      5.77 o 
   7   9   8        3.81       10.15      4.82 o 
   8   9   8       57.27       43.38      8.76 o 
   9   9   8      405.46      343.25     24.26 o 
  10   9   8      219.37      186.20     27.68 o 
   0  10   8      186.26      193.72     23.29 o 
   1  10   8      439.06      433.36     12.18 o 
   2  10   8       34.21       34.22      6.67 o 
   3  10   8        4.35       18.48      6.03 o 
   4  10   8     2972.01     2930.97     41.53 o 
   5  10   8      104.82       97.88      8.64 o 
   6  10   8     1043.92     1147.94     19.78 o 
   7  10   8        1.92       12.93      6.88 o 
   8  10   8      738.09      714.84     20.50 o 
   9  10   8      862.21      849.58     19.58 o 
   1  11   8     1129.44     1075.92     17.48 o 
   2  11   8      388.88      365.01     21.07 o 
   3  11   8     2646.58     2752.74     43.65 o 
   4  11   8       42.00       41.48      6.71 o 
   5  11   8     1173.26     1154.03     25.95 o 
   6  11   8       41.48       38.02      8.11 o 
   7  11   8      198.55      216.60     20.88 o 
   8  11   8       28.71       21.50      6.53 o 
   0  12   8        6.89        6.62      8.51 o 
   1  12   8      889.64      848.06     18.45 o 
   2  12   8      469.61      487.62     14.11 o 
   3  12   8        0.00       16.16      4.90 o 
   4  12   8      805.29      751.46     26.61 o 
   5  12   8        0.04       14.09      5.37 o 
   6  12   8     2548.46     2612.48     36.94 o 
   7  12   8      232.69      194.74     25.76 o 
   8  12   8     1150.85     1129.32     24.55 o 
   1  13   8      794.84      748.93     23.45 o 
   2  13   8        0.24       14.97      4.44 o 
   3  13   8      154.44      131.88     17.40 o 
   4  13   8        9.80       10.60      5.67 o 
   5  13   8      457.57      445.97     18.04 o 
   6  13   8        3.79       12.15      7.19 o 
   7  13   8      123.91      105.76     17.41 o 
   0  14   8      303.99      223.38     45.75 o 
   1  14   8      531.61      459.77     19.60 o 
   2  14   8      135.36       97.44     12.71 o 
   3  14   8      144.96      135.85     20.63 o 
   4  14   8        6.83       14.04      5.50 o 
   5  14   8       82.49       63.14      9.87 o 
   1  15   8      142.30       98.38     13.94 o 
   2  15   8        0.78       28.79      8.28 o 
   3  15   8      338.84      294.80     28.35 o 
   1   1   9      659.10      665.52      8.65 o 
   2   1   9      443.76      464.74     10.70 o 
   3   1   9      212.41      184.14      7.69 o 
   4   1   9      105.84      114.06      9.56 o 
   5   1   9       49.88       44.21      6.51 o 
   6   1   9       75.04       57.82      7.91 o 
   7   1   9      721.56      687.88     17.93 o 
   8   1   9      167.81      146.15     15.30 o 
   9   1   9      511.89      552.38     17.85 o 
  10   1   9        4.62       19.31      6.97 o 
  11   1   9      307.46      327.87     21.76 o 
   0   2   9       13.97       13.79      5.74 o 
   1   2   9       37.43       31.30      5.45 o 
   2   2   9     1811.45     1824.21     21.60 o 
   3   2   9     1282.71     1272.55     16.54 o 
   4   2   9     1379.16     1290.77     16.70 o 
   5   2   9     2079.33     2069.08     25.28 o 
   6   2   9     1493.26     1452.46     19.71 o 
   7   2   9      103.13       89.85     11.43 o 
   8   2   9     1389.64     1517.60     30.43 o 
   9   2   9        5.23       12.77      7.11 o 
  10   2   9     1528.11     1610.37     35.49 o 
  11   2   9        7.58       16.72     10.01 o 
   1   3   9     7155.82     7371.19     62.29 o 
   2   3   9      285.19      266.24      8.60 o 
   3   3   9     2923.59     2993.25     30.61 o 
   4   3   9     1069.16     1054.36     15.67 o 
   5   3   9      443.22      419.85     11.42 o 
   6   3   9      187.97      179.80     17.95 o 
   7   3   9     1726.73     1743.15     29.32 o 
   8   3   9        8.79       18.53      5.86 o 
   9   3   9      954.69      930.03     24.53 o 
  10   3   9        4.23        9.91      8.33 o 
  11   3   9      829.44      836.97     28.88 o 
   0   4   9       40.69       32.97      9.32 o 
   1   4   9      224.10      244.33     10.34 o 
   2   4   9      602.90      556.17     17.52 o 
   3   4   9      310.06      286.48     12.98 o 
   4   4   9     3821.88     3832.89     40.27 o 
   5   4   9        0.03        9.03      3.63 o 
   6   4   9     1411.84     1456.36     20.59 o 
   7   4   9       11.37       11.34      4.11 o 
   8   4   9     1876.99     1903.13     30.61 o 
   9   4   9      435.75      378.45     17.29 o 
  10   4   9      826.44      872.04     29.37 o 
  11   4   9       85.30       61.81     14.95 o 
   1   5   9      491.81      511.17      9.56 o 
   2   5   9      305.62      328.70     12.23 o 
   3   5   9      964.07      958.41     16.42 o 
   4   5   9      325.79      320.34     12.11 o 
   5   5   9       70.96       60.72      9.67 o 
   6   5   9      111.23      105.60     11.49 o 
   7   5   9      185.08      176.87     15.98 o 
   8   5   9      286.26      283.33     21.53 o 
   9   5   9      171.51      186.92     24.21 o 
  10   5   9        5.40       14.74      6.91 o 
   0   6   9     2258.01     2289.14     37.22 o 
   1   6   9      145.96      133.80      9.16 o 
   2   6   9      979.64     1025.00     16.02 o 
   3   6   9       37.07       30.85      5.94 o 
   4   6   9       17.55       14.23      4.88 o 
   5   6   9     1500.94     1529.95     28.00 o 
   6   6   9       79.82       64.33      9.77 o 
   7   6   9      103.07       94.22     12.62 o 
   8   6   9      385.64      402.43     13.72 o 
   9   6   9       40.05       26.13      8.06 o 
  10   6   9        5.13       17.34      7.81 o 
   1   7   9     1294.16     1249.38     16.51 o 
   2   7   9      279.44      265.73     15.35 o 
   3   7   9        5.63       14.52      4.85 o 
   4   7   9     1062.27     1064.21     18.08 o 
   5   7   9     1667.73     1732.11     27.09 o 
   6   7   9       10.40       10.28      4.87 o 
   7   7   9     2819.15     2971.56     35.23 o 
   8   7   9        0.25       14.06      5.22 o 
   9   7   9     1151.24     1046.36     25.91 o 
  10   7   9       38.56       14.56      7.37 o 
   0   8   9      806.23      801.04     26.87 o 
   1   8   9       14.39       13.76      4.29 o 
   2   8   9     5884.29     5862.33     44.13 o 
   3   8   9      438.74      412.38     12.67 o 
   4   8   9      194.16      227.74     12.99 o 
   5   8   9       36.74       36.46      7.59 o 
   6   8   9     2962.37     3001.20     36.69 o 
   7   8   9      239.24      243.25     13.78 o 
   8   8   9      969.93      949.02     20.73 o 
   9   8   9       13.26       16.28      5.45 o 
   1   9   9     2528.19     2537.92     34.32 o 
   2   9   9       11.42       18.50      5.99 o 
   3   9   9       22.25       33.34      7.45 o 
   4   9   9      470.47      445.29     14.49 o 
   5   9   9      473.55      497.18     20.38 o 
   6   9   9      150.42      114.89     12.04 o 
   7   9   9      798.27      770.49     24.09 o 
   8   9   9      380.31      406.25     23.61 o 
   9   9   9      174.17      105.97     16.25 o 
   0  10   9       26.53       26.61     10.51 o 
   1  10   9       30.12       30.17      7.16 o 
   2  10   9     1568.68     1420.31     23.66 o 
   3  10   9      758.41      835.40     17.00 o 
   4  10   9      145.50      146.78     14.81 o 
   5  10   9      619.97      584.16     15.04 o 
   6  10   9      277.12      269.45     21.32 o 
   7  10   9      294.16      248.13     28.50 o 
   8  10   9       92.77       82.84     15.44 o 
   1  11   9        1.24       11.47      5.07 o 
   2  11   9      132.76      129.26     17.35 o 
   3  11   9      294.08      321.18     17.06 o 
   4  11   9       40.67       28.38      6.90 o 
   5  11   9        7.34        7.26      4.31 o 
   6  11   9      704.10      714.05     23.47 o 
   7  11   9       78.64       74.27     10.95 o 
   0  12   9      329.08      291.61     46.03 o 
   1  12   9       30.30       23.61      5.70 o 
   2  12   9       12.65       20.64      8.17 o 
   3  12   9        0.08       16.94      5.99 o 
   4  12   9      208.95      215.20     19.26 o 
   5  12   9       84.14       79.34     11.06 o 
   6  12   9        4.35       13.10      4.60 o 
   1  13   9      170.62      112.47     16.51 o 
   2  13   9        6.10       17.32      6.09 o 
   3  13   9     1369.08     1284.31     26.34 o 
   4  13   9        8.71       18.92      6.06 o 
   5  13   9      485.87      567.97     26.57 o 
   0  14   9      417.87      363.79     42.68 o 
   1  14   9      401.04      377.74     26.09 o 
   2  14   9      325.89      293.21     29.76 o 
   3  14   9      148.83      138.65     21.54 o 
   0   0  10      495.76      515.53     26.57 o 
   1   0  10      622.60      632.20     14.13 o 
   2   0  10       86.42       97.77     14.68 o 
   3   0  10     1926.89     1965.87     31.90 o 
   4   0  10     6409.56     6570.39     58.90 o 
   5   0  10      709.72      728.52     21.27 o 
   6   0  10      665.14      738.10     41.44 o 
   7   0  10      557.51      479.31     20.58 o 
   8   0  10     3644.14     3637.64     73.78 o 
   9   0  10       13.41       31.80     10.58 o 
  10   0  10      229.58      154.10     38.41 o 
   1   1  10      745.51      729.94     16.12 o 
   2   1  10      309.81      320.00     10.80 o 
   3   1  10     2239.32     2283.81     28.89 o 
   4   1  10      125.75      119.02     14.18 o 
   5   1  10     3768.43     3850.47     40.05 o 
   6   1  10      285.63      225.54     19.28 o 
   7   1  10      436.60      482.01     20.63 o 
   8   1  10      597.72      573.87     20.97 o 
   9   1  10      543.91      541.93     26.43 o 
  10   1  10        1.57       12.82     10.10 o 
   0   2  10        6.25       11.41      4.15 o 
   1   2  10      935.29      927.12     12.09 o 
   2   2  10      422.00      468.64     14.48 o 
   3   2  10      644.14      664.65     19.84 o 
   4   2  10      559.15      552.30     13.63 o 
   5   2  10      562.20      551.30     13.87 o 
   6   2  10        7.08       11.60      4.45 o 
   7   2  10      503.50      451.02     20.52 o 
   8   2  10      532.62      467.43     17.77 o 
   9   2  10        0.01       11.31      7.36 o 
  10   2  10      167.38      147.21     22.78 o 
   1   3  10        2.64        9.73      3.44 o 
   2   3  10      199.22      190.65     11.12 o 
   3   3  10      515.64      508.14     21.53 o 
   4   3  10        8.34       13.98      4.59 o 
   5   3  10       48.14       50.69      7.21 o 
   6   3  10       39.51       46.68      7.27 o 
   7   3  10      650.34      657.16     16.50 o 
   8   3  10       43.93       39.57      8.75 o 
   9   3  10        5.09       10.13      9.13 o 
  10   3  10      507.14      573.52     26.06 o 
   0   4  10      887.10      976.63     22.26 o 
   1   4  10      987.85     1008.74     15.92 o 
   2   4  10      848.95      795.57     15.43 o 
   3   4  10       17.03        9.29      4.85 o 
   4   4  10     1485.20     1446.10     22.27 o 
   5   4  10      265.84      291.08     15.22 o 
   6   4  10     1283.03     1277.35     22.35 o 
   7   4  10      302.07      316.49     19.91 o 
   8   4  10      248.40      240.44     26.46 o 
   9   4  10      175.72      131.42     21.98 o 
   1   5  10     1605.96     1790.14     25.23 o 
   2   5  10      184.41      170.54     17.16 o 
   3   5  10      299.47      319.59     12.12 o 
   4   5  10       71.42       78.50      8.72 o 
   5   5  10     1678.87     1702.95     28.46 o 
   6   5  10     1533.15     1484.91     24.64 o 
   7   5  10      917.55      905.63     30.51 o 
   8   5  10      156.34      138.88     21.27 o 
   9   5  10     1467.40     1604.50     34.52 o 
   0   6  10     1904.18     1916.29     45.86 o 
   1   6  10     1470.44     1472.59     21.35 o 
   2   6  10     2411.93     2468.71     30.90 o 
   3   6  10       21.08       22.42      6.11 o 
   4   6  10     2567.68     2534.75     35.85 o 
   5   6  10       39.20       31.96      5.59 o 
   6   6  10      510.41      457.05     13.18 o 
   7   6  10      715.58      696.19     24.35 o 
   8   6  10     1504.45     1670.46     28.80 o 
   9   6  10      107.82      133.57     21.25 o 
   1   7  10      866.13      882.19     23.98 o 
   2   7  10      398.51      412.00     15.75 o 
   3   7  10       42.17       39.69      8.91 o 
   4   7  10      410.80      430.67     13.08 o 
   5   7  10      502.68      477.01     12.70 o 
   6   7  10       64.48       53.26      8.11 o 
   7   7  10      233.35      224.54     20.50 o 
   8   7  10       94.31       53.76     10.91 o 
   0   8  10     1952.65     1950.56     54.64 o 
   1   8  10      376.61      382.43     21.23 o 
   2   8  10      108.38      100.02     13.90 o 
   3   8  10       79.11       55.86      9.21 o 
   4   8  10        3.74       12.24      5.00 o 
   5   8  10      113.97       89.76     11.50 o 
   6   8  10       13.74       17.41      5.34 o 
   7   8  10      242.58      204.56     15.95 o 
   8   8  10       97.15       66.99     13.99 o 
   1   9  10      382.65      416.75     21.20 o 
   2   9  10      410.91      430.97     20.29 o 
   3   9  10      189.88      142.49     20.56 o 
   4   9  10        3.81       19.05      4.72 o 
   5   9  10      558.94      541.79     15.31 o 
   6   9  10       27.49       23.58      6.97 o 
   7   9  10      176.95      104.40     19.04 o 
   0  10  10      125.70       95.89     16.01 o 
   1  10  10       84.25       61.94      8.19 o 
   2  10  10      111.35      126.64     18.65 o 
   3  10  10      337.84      279.65     22.15 o 
   4  10  10     2455.05     2483.68     33.84 o 
   5  10  10       37.03       18.75      5.58 o 
   6  10  10      550.69      555.99     22.12 o 
   1  11  10     3560.41     3717.68     48.66 o 
   2  11  10       89.71       89.15     12.63 o 
   3  11  10       50.40       37.67      7.60 o 
   4  11  10       72.14       55.18     10.21 o 
   5  11  10     1337.42     1245.28     31.58 o 
   0  12  10      495.06      571.99     35.97 o 
   1  12  10      100.55       77.27     11.22 o 
   2  12  10      345.34      358.83     30.17 o 
   3  12  10       71.83       61.14     12.02 o 
   4  12  10      994.53     1040.79     23.46 o 
   1  13  10     1025.39     1011.03     36.55 o 
   1   1  11      507.22      502.31     12.60 o 
   2   1  11      725.50      698.27     16.90 o 
   3   1  11     1010.63     1028.72     21.67 o 
   4   1  11      247.42      195.08     26.30 o 
   5   1  11      851.29      900.50     20.35 o 
   6   1  11       47.02       26.22      5.88 o 
   7   1  11      471.80      455.42     16.61 o 
   8   1  11       34.78       24.76      8.62 o 
   9   1  11      512.77      583.57     22.02 o 
   0   2  11       61.27       59.55     15.23 o 
   1   2  11       38.20       33.97      5.01 o 
   2   2  11     3499.18     3618.79     55.51 o 
   3   2  11       19.15       19.31      5.03 o 
   4   2  11      767.65      850.97     17.91 o 
   5   2  11      407.08      437.82     24.38 o 
   6   2  11     2252.43     2464.98     32.71 o 
   7   2  11        7.35       13.17      5.54 o 
   8   2  11     1368.25     1523.51     32.81 o 
   1   3  11     1069.30     1147.15     24.52 o 
   2   3  11     2799.75     2870.50     46.49 o 
   3   3  11      771.49      818.59     21.63 o 
   4   3  11        6.22        7.66      5.41 o 
   5   3  11     1643.97     1660.66     27.86 o 
   6   3  11      116.56       88.32     10.97 o 
   7   3  11     2190.07     2228.97     51.79 o 
   8   3  11       64.31       65.37     12.48 o 
   0   4  11      521.92      631.46     18.99 o 
   1   4  11      150.35      153.70     15.78 o 
   2   4  11      846.78      911.78     22.86 o 
   3   4  11      438.99      438.60     18.50 o 
   4   4  11      115.52      105.91     14.61 o 
   5   4  11       30.27       20.99      4.89 o 
   6   4  11      556.79      570.09     18.55 o 
   7   4  11        0.02       14.10      4.54 o 
   8   4  11      240.50      282.12     17.51 o 
   1   5  11      792.52      854.73     25.45 o 
   2   5  11     1330.53     1389.56     22.99 o 
   3   5  11       69.25       60.83      9.85 o 
   4   5  11       23.29       15.01      5.81 o 
   5   5  11        0.68       14.86      5.05 o 
   6   5  11       78.87       53.65     10.14 o 
   7   5  11       65.98       40.51      9.61 o 
   8   5  11      301.95      284.75     23.40 o 
   0   6  11      658.05      591.05     29.54 o 
   1   6  11        0.07       16.95      4.23 o 
   2   6  11      142.11      105.99     16.85 o 
   3   6  11       50.28       47.11      8.41 o 
   4   6  11      474.47      487.58     18.25 o 
   5   6  11      606.48      619.04     16.98 o 
   6   6  11       86.34       74.89     13.42 o 
   7   6  11      256.98      201.86     32.88 o 
   1   7  11      671.52      675.24     23.45 o 
   2   7  11      138.87      118.70     15.79 o 
   3   7  11      215.38      222.30     27.24 o 
   4   7  11       58.29       57.17      9.96 o 
   5   7  11      111.44       84.77     13.02 o 
   6   7  11        3.27       16.42      5.51 o 
   7   7  11      585.24      480.80     21.14 o 
   0   8  11     2809.48     2848.97     52.80 o 
   1   8  11       77.37       69.27     10.21 o 
   2   8  11      809.18      766.34     25.37 o 
   3   8  11       15.13       16.90      6.23 o 
   4   8  11     1269.42     1310.43     26.49 o 
   5   8  11      203.85      180.24     18.16 o 
   6   8  11     1097.87     1107.79     23.66 o 
   1   9  11      531.23      512.08     20.73 o 
   2   9  11        0.66       14.03      5.86 o 
   3   9  11     1100.29     1050.38     23.66 o 
   4   9  11       27.04       18.61      6.45 o 
   5   9  11      217.58      231.93     15.67 o 
   0  10  11     1456.52     1537.29     65.81 o 
   1  10  11      164.57      135.93     21.49 o 
   2  10  11      545.12      549.20     23.58 o 
   3  10  11      259.30      287.98     30.36 o 
   4  10  11      751.14      805.60     27.93 o 
   1  11  11       11.82       27.75      9.23 o 
   2  11  11        1.13       13.90      5.88 o 
   0   0  12     2353.73     2356.19     79.63 o 
   1   0  12      604.43      571.30     31.64 o 
   2   0  12       50.48       18.01     12.00 o 
   3   0  12      124.70      108.28     24.90 o 
   4   0  12     2419.82     2591.47     96.02 o 
   5   0  12      250.93      269.40     33.51 o 
   6   0  12     1578.07     1715.49     68.41 o 
   7   0  12      253.87      223.40     71.59 o 
   1   1  12     2779.17     2834.17     57.29 o 
   2   1  12      154.70      136.43     21.28 o 
   3   1  12      826.34      886.45     32.28 o 
   4   1  12       39.89       25.20      8.34 o 
   5   1  12      839.27      918.63     22.04 o 
   6   1  12        7.34       11.75      6.78 o 
   7   1  12      901.84      926.92     31.53 o 
   0   2  12       30.89       10.16     13.89 o 
   1   2  12     1006.35     1052.26     25.31 o 
   2   2  12       28.01       28.87      7.93 o 
   3   2  12      208.58      175.22     33.91 o 
   4   2  12      118.90      114.62     20.07 o 
   5   2  12      476.72      437.31     31.88 o 
   6   2  12        3.85       12.67      5.24 o 
   1   3  12      199.15      196.52     29.36 o 
   2   3  12      372.23      346.17     28.20 o 
   3   3  12       39.90       26.84      7.08 o 
   4   3  12       60.38       38.69      8.16 o 
   5   3  12       57.55       46.34     11.56 o 
   6   3  12       85.25       86.48     13.85 o 
   0   4  12     1601.57     1721.39     51.33 o 
   1   4  12      418.22      448.59     24.42 o 
   2   4  12      774.68      806.15     22.46 o 
   3   4  12     1073.00     1074.77     22.31 o 
   4   4  12      513.92      491.55     22.12 o 
   5   4  12        9.73       17.60      6.30 o 
   6   4  12      609.00      646.94     27.58 o 
   1   5  12      198.81      219.36     28.30 o 
   2   5  12      749.34      647.27     31.07 o 
   3   5  12     1385.93     1512.47     31.41 o 
   4   5  12       20.19       18.19      6.66 o 
   5   5  12      288.15      258.55     24.08 o 
   0   6  12      399.87      419.08     25.69 o 
   1   6  12      545.40      453.60     26.45 o 
   2   6  12     1646.74     1740.96     35.51 o 
   3   6  12       66.73       36.69      9.79 o 
   4   6  12      786.13      865.56     23.86 o 
   5   6  12      393.92      412.47     15.91 o 
   1   7  12      294.06      270.67     32.54 o 
   2   7  12        6.78       20.53      6.67 o 
   3   7  12      323.02      284.36     23.53 o 
   4   7  12      235.29      202.54     32.36 o 
   0   8  12       50.12       31.80     14.76 o 
   1   8  12       25.77       31.44      7.73 o 
   2   8  12        6.81       16.94      7.20 o 
   3   8  12        0.86       16.91      6.79 o 
   1   1  13        3.37       11.50      7.95 o 
   2   1  13       40.69       37.14     11.53 o 
   3   1  13      328.36      298.22     21.18 o 
   4   1  13       69.89       36.68     12.98 o 
   0   2  13     1504.29     1546.94     44.55 o 
   1   2  13      128.46       94.45     21.40 o 
   2   2  13      862.70      916.92     33.01 o 
   3   2  13        2.83       17.37      7.86 o 
   1   3  13      855.72      910.17     23.58 o 
   2   3  13      181.50      139.98     33.85 o 
   3   3  13     1211.82     1230.94     36.70 o 
   0   4  13     5934.31     6221.63    109.69 o 
   1   4  13      686.12      643.17     25.86 o 
   2   4  13       25.19       25.57      9.65 o 
   1   5  13        4.01       13.67      6.72 o 
                                                 
